# Supplementary material for: Complete and cooperative in vitro assembly of computationally designed self-assembling protein nanomaterials
Source: Nat Commun. 2021 Feb 9;12:883. doi: 10.1038/s41467-021-21251-y (PMC7873210; doi:10.1038/s41467-021-21251-y)
Supplement: Supplementary file 3 — Source Data [file 41467_2021_21251_MOESM3_ESM.xlsx]

## Sheet: Fig1d
All traces blanked against the mAU value at 0.002 ml
I53-40 "1:1"		I53-40 "2:1"		I53-40 "1:2"
Chrom.1		Chrom.1		Chrom.1
UV 1_280		UV 1_280 (3)		UV 1_280 (4)
ml	mAU	ml	mAU	ml	mAU
0.001	4.57137	0.001	1.8252	0.001	45.6576
0.002	2.4359	0.001	1.87176	0.002	46.9171
0.002	2.43536	0.002	1.91506	0.002	46.9183
0.003	2.4347	0.003	1.95798	0.003	46.9195
0.004	2.43417	0.004	2.0011	0.004	46.9204
0.005	2.43387	0.005	2.04382	0.005	46.9212
0.006	2.43361	0.006	2.08668	0.006	46.9219
0.007	2.43336	0.006	2.12957	0.007	46.9224
0.007	2.43313	0.007	2.13749	0.007	46.923
0.008	2.43289	0.008	2.13791	0.008	46.9236
0.009	2.43265	0.009	2.13833	0.009	46.9239
0.01	2.43259	0.01	2.13874	0.01	46.9242
0.011	2.43281	0.011	2.1392	0.011	46.9244
0.011	2.43317	0.011	2.13971	0.012	46.9246
0.012	2.43357	0.012	2.14024	0.013	46.9248
0.013	2.43396	0.013	2.14076	0.013	46.925
0.014	2.43434	0.014	2.14129	0.014	46.9251
0.015	2.43471	0.015	2.14181	0.015	46.9252
0.016	2.43509	0.016	2.14234	0.016	46.9253
0.016	2.43547	0.016	2.14286	0.017	46.9254
0.017	2.43585	0.017	2.14356	0.018	46.9256
0.018	2.43635	0.018	2.14432	0.018	46.9257
0.019	2.43713	0.019	2.14507	0.019	46.9259
0.02	2.43785	0.02	2.14583	0.02	46.9262
0.021	2.43848	0.021	2.14654	0.021	46.9265
0.021	2.4391	0.021	2.14681	0.022	46.9268
0.022	2.43973	0.022	2.147	0.023	46.9272
0.023	2.44037	0.023	2.14711	0.024	46.9275
0.024	2.441	0.024	2.14711	0.024	46.9279
0.025	2.44163	0.025	2.1471	0.025	46.9281
0.026	2.44223	0.026	2.14708	0.026	46.9281
0.026	2.44268	0.026	2.14707	0.027	46.9281
0.027	2.44287	0.027	2.14701	0.028	46.928
0.028	2.44298	0.028	2.14689	0.029	46.9279
0.029	2.44306	0.029	2.14677	0.029	46.9278
0.03	2.44314	0.03	2.14672	0.03	46.9278
0.031	2.44322	0.031	2.14671	0.031	46.9276
0.031	2.4433	0.031	2.1467	0.032	46.9276
0.032	2.44338	0.032	2.14669	0.033	46.9277
0.033	2.44346	0.033	2.14667	0.034	46.9277
0.034	2.44353	0.034	2.14658	0.034	46.9279
0.035	2.4436	0.035	2.14642	0.035	46.9281
0.036	2.44372	0.036	2.14622	0.036	46.9284
0.036	2.44396	0.036	2.1458	0.037	46.9286
0.037	2.44421	0.037	2.14525	0.038	46.9287
0.038	2.44446	0.038	2.14471	0.039	46.9286
0.039	2.4447	0.039	2.14416	0.04	46.9285
0.04	2.44495	0.04	2.14369	0.04	46.9283
0.041	2.44519	0.041	2.14338	0.041	46.9279
0.041	2.44542	0.041	2.14313	0.042	46.9275
0.042	2.44556	0.042	2.143	0.043	46.927
0.043	2.44558	0.043	2.14303	0.044	46.9266
0.044	2.44574	0.044	2.14314	0.045	46.9263
0.045	2.44605	0.045	2.14324	0.045	46.9259
0.046	2.44636	0.046	2.14334	0.046	46.9255
0.046	2.44667	0.046	2.14351	0.047	46.9249
0.047	2.44697	0.047	2.14372	0.048	46.9243
0.048	2.44728	0.048	2.14394	0.049	46.9236
0.049	2.44759	0.049	2.14388	0.05	46.923
0.05	2.44791	0.05	2.14364	0.051	46.9224
0.051	2.44831	0.051	2.14341	0.051	46.9221
0.051	2.44873	0.051	2.14318	0.052	46.9218
0.052	2.44883	0.052	2.14292	0.053	46.9215
0.053	2.44873	0.053	2.14261	0.054	46.9216
0.054	2.44863	0.054	2.14227	0.055	46.9216
0.055	2.44854	0.055	2.14198	0.056	46.9217
0.056	2.44844	0.056	2.14176	0.056	46.9218
0.056	2.44835	0.056	2.14157	0.057	46.9218
0.057	2.44825	0.057	2.14139	0.058	46.9219
0.058	2.44825	0.058	2.1412	0.059	46.9219
0.059	2.45058	0.059	2.14088	0.06	46.923
0.06	2.45292	0.06	2.14047	0.061	46.9251
0.061	2.45485	0.061	2.14006	0.061	46.9273
0.061	2.45674	0.061	2.13976	0.062	46.9294
0.062	2.45862	0.062	2.13955	0.063	46.9314
0.063	2.46051	0.063	2.13934	0.064	46.9334
0.064	2.46241	0.064	2.13914	0.065	46.9354
0.065	2.4643	0.065	2.139	0.066	46.9372
0.066	2.4662	0.065	2.13897	0.067	46.9386
0.066	2.46867	0.066	2.13898	0.067	46.9394
0.067	2.47149	0.067	2.13951	0.068	46.9402
0.068	2.4743	0.068	2.14157	0.069	46.9411
0.069	2.47743	0.069	2.14441	0.07	46.942
0.07	2.48066	0.07	2.14726	0.071	46.943
0.071	2.48389	0.07	2.1501	0.072	46.9439
0.071	2.48712	0.071	2.1529	0.072	46.9446
0.072	2.49036	0.072	2.15564	0.073	46.9451
0.073	2.49359	0.073	2.15837	0.074	46.9456
0.074	2.49683	0.074	2.16145	0.075	46.9461
0.075	2.50153	0.075	2.1649	0.076	46.9465
0.075	2.5063	0.075	2.16843	0.077	46.9468
0.076	2.51113	0.076	2.17195	0.078	46.947
0.077	2.51596	0.077	2.17551	0.078	46.9474
0.078	2.52078	0.078	2.17929	0.079	46.9481
0.079	2.52561	0.079	2.18319	0.08	46.9491
0.08	2.53043	0.08	2.18715	0.081	46.9501
0.08	2.53526	0.08	2.1916	0.082	46.9511
0.081	2.54006	0.081	2.19632	0.083	46.9524
0.082	2.5444	0.082	2.20097	0.083	46.9537
0.083	2.54817	0.083	2.20553	0.084	46.9549
0.084	2.55196	0.084	2.21008	0.085	46.9561
0.085	2.55592	0.085	2.21454	0.086	46.9569
0.085	2.5599	0.085	2.21892	0.087	46.9577
0.086	2.56387	0.086	2.22313	0.088	46.9584
0.087	2.56785	0.087	2.22672	0.089	46.9593
0.088	2.5718	0.088	2.22989	0.089	46.9603
0.089	2.57578	0.089	2.23307	0.09	46.9614
0.09	2.57977	0.09	2.23625	0.091	46.9624
0.09	2.58246	0.09	2.23965	0.092	46.9629
0.091	2.58492	0.091	2.24328	0.093	46.9632
0.092	2.58727	0.092	2.2469	0.094	46.9636
0.093	2.58958	0.093	2.25028	0.094	46.9639
0.094	2.59185	0.094	2.25319	0.095	46.964
0.095	2.59414	0.095	2.25587	0.096	46.9639
0.095	2.59645	0.095	2.25855	0.097	46.9638
0.096	2.59874	0.096	2.26118	0.098	46.9637
0.097	2.60103	0.097	2.26374	0.099	46.963
0.098	2.60312	0.098	2.26627	0.099	46.9624
0.099	2.60443	0.099	2.26879	0.1	46.9617
0.1	2.60566	0.1	2.27125	0.101	46.961
0.1	2.60469	0.1	2.27362	0.102	46.9583
0.101	2.60348	0.101	2.27597	0.103	46.9555
0.102	2.60228	0.102	2.27833	0.104	46.9528
0.103	2.60107	0.103	2.28059	0.105	46.9501
0.104	2.59986	0.104	2.28274	0.105	46.9473
0.105	2.59866	0.105	2.28487	0.106	46.9446
0.105	2.59745	0.105	2.28692	0.107	46.9419
0.106	2.59623	0.106	2.28875	0.108	46.9394
0.107	2.59501	0.107	2.29045	0.109	46.9379
0.108	2.59329	0.108	2.29214	0.11	46.9363
0.109	2.59118	0.109	2.29342	0.11	46.9346
0.11	2.58902	0.11	2.29329	0.111	46.9323
0.11	2.58685	0.11	2.29216	0.112	46.93
0.111	2.5847	0.111	2.29102	0.113	46.9278
0.112	2.58256	0.112	2.2902	0.114	46.9256
0.113	2.5804	0.113	2.28975	0.115	46.9237
0.114	2.57825	0.114	2.28935	0.116	46.9219
0.115	2.57573	0.115	2.28894	0.116	46.92
0.115	2.57318	0.115	2.28826	0.117	46.9179
0.116	2.56925	0.116	2.28717	0.118	46.9158
0.117	2.56511	0.117	2.28597	0.119	46.9137
0.118	2.56099	0.118	2.28469	0.12	46.9115
0.119	2.55686	0.119	2.28322	0.121	46.909
0.12	2.55274	0.12	2.28163	0.121	46.9061
0.12	2.54862	0.12	2.28005	0.122	46.9032
0.121	2.54463	0.121	2.27843	0.123	46.9004
0.122	2.54076	0.122	2.27641	0.124	46.8979
0.123	2.53712	0.123	2.27399	0.125	46.8955
0.124	2.53397	0.124	2.27158	0.126	46.8931
0.125	2.53136	0.125	2.26906	0.126	46.8907
0.125	2.52886	0.125	2.26636	0.127	46.8885
0.126	2.52637	0.126	2.2636	0.128	46.8866
0.127	2.52387	0.127	2.26084	0.129	46.8847
0.128	2.52138	0.128	2.25826	0.13	46.8828
0.129	2.51888	0.129	2.25628	0.131	46.8809
0.13	2.51639	0.13	2.25474	0.132	46.8791
0.13	2.51386	0.13	2.25317	0.132	46.8772
0.131	2.51123	0.131	2.25147	0.133	46.8756
0.132	2.50966	0.132	2.24965	0.134	46.8743
0.133	2.50852	0.133	2.24783	0.135	46.8731
0.134	2.50741	0.134	2.246	0.136	46.8717
0.135	2.5063	0.135	2.2444	0.137	46.8699
0.135	2.50519	0.135	2.24329	0.137	46.868
0.136	2.50408	0.136	2.24245	0.138	46.8661
0.137	2.50297	0.137	2.24174	0.139	46.8643
0.138	2.50186	0.138	2.24133	0.14	46.8627
0.139	2.50069	0.139	2.24113	0.141	46.8614
0.14	2.49962	0.14	2.24093	0.142	46.8602
0.14	2.49925	0.14	2.24072	0.143	46.8597
0.141	2.49906	0.141	2.24057	0.143	46.8597
0.142	2.49889	0.142	2.24052	0.144	46.8597
0.143	2.49871	0.143	2.24049	0.145	46.8596
0.144	2.49853	0.144	2.24028	0.146	46.8596
0.144	2.49835	0.145	2.23977	0.147	46.8596
0.145	2.49817	0.145	2.23923	0.148	46.8595
0.146	2.49806	0.146	2.23869	0.148	46.8594
0.147	2.49829	0.147	2.23821	0.149	46.8589
0.148	2.49862	0.148	2.23795	0.15	46.8583
0.149	2.49896	0.149	2.23785	0.151	46.8578
0.149	2.4993	0.149	2.23779	0.152	46.8573
0.15	2.49964	0.15	2.23784	0.153	46.8573
0.151	2.49997	0.151	2.238	0.154	46.8574
0.152	2.50031	0.152	2.23815	0.154	46.8576
0.153	2.50065	0.153	2.2383	0.155	46.8575
0.154	2.50099	0.154	2.23821	0.156	46.8573
0.154	2.5009	0.154	2.23767	0.157	46.8571
0.155	2.50037	0.155	2.23708	0.158	46.8569
0.156	2.50006	0.156	2.23632	0.159	46.857
0.157	2.49984	0.157	2.23522	0.159	46.8572
0.158	2.49963	0.158	2.2341	0.16	46.8575
0.159	2.49941	0.159	2.23297	0.161	46.8575
0.159	2.4992	0.159	2.2319	0.162	46.8575
0.16	2.49898	0.16	2.231	0.163	46.8574
0.161	2.49877	0.161	2.23024	0.164	46.8574
0.162	2.49859	0.162	2.22948	0.164	46.8573
0.163	2.4986	0.163	2.22868	0.165	46.8568
0.164	2.49858	0.164	2.22783	0.166	46.8563
0.164	2.49823	0.164	2.22697	0.167	46.8557
0.165	2.49777	0.165	2.22612	0.168	46.8546
0.166	2.4973	0.166	2.22534	0.169	46.8534
0.167	2.49684	0.167	2.22476	0.17	46.8522
0.168	2.49638	0.168	2.22425	0.17	46.851
0.169	2.49591	0.169	2.22371	0.171	46.8498
0.169	2.49545	0.169	2.22308	0.172	46.8487
0.17	2.49497	0.17	2.22241	0.173	46.8475
0.171	2.49447	0.171	2.22173	0.174	46.8464
0.172	2.49401	0.172	2.22108	0.175	46.8457
0.173	2.49363	0.173	2.22053	0.175	46.845
0.174	2.49328	0.174	2.22014	0.176	46.8443
0.174	2.49295	0.174	2.21974	0.177	46.8436
0.175	2.49261	0.175	2.2192	0.178	46.8432
0.176	2.49228	0.176	2.21836	0.179	46.8432
0.177	2.49193	0.177	2.21745	0.18	46.8432
0.178	2.49159	0.178	2.21654	0.181	46.8433
0.179	2.49142	0.179	2.21552	0.181	46.8435
0.179	2.49138	0.179	2.21417	0.182	46.8437
0.18	2.4914	0.18	2.21259	0.183	46.8438
0.181	2.49148	0.181	2.211	0.184	46.8435
0.182	2.49158	0.182	2.20934	0.185	46.8424
0.183	2.49168	0.183	2.2076	0.186	46.8413
0.184	2.49178	0.184	2.20586	0.186	46.84
0.184	2.49188	0.184	2.20412	0.187	46.8386
0.185	2.49198	0.185	2.20254	0.188	46.8372
0.186	2.49204	0.186	2.20128	0.189	46.8357
0.187	2.49163	0.187	2.20005	0.19	46.8344
0.188	2.4909	0.188	2.19887	0.191	46.8333
0.189	2.48988	0.189	2.19784	0.191	46.8324
0.189	2.4887	0.189	2.19692	0.192	46.8314
0.19	2.48753	0.19	2.19603	0.193	46.8303
0.191	2.48635	0.191	2.19507	0.194	46.8289
0.192	2.48517	0.192	2.19399	0.195	46.8276
0.193	2.484	0.193	2.19279	0.196	46.8263
0.194	2.48282	0.194	2.1916	0.197	46.825
0.194	2.48176	0.194	2.19037	0.197	46.824
0.195	2.48085	0.195	2.18899	0.198	46.823
0.196	2.48034	0.196	2.18761	0.199	46.8222
0.197	2.48028	0.197	2.18624	0.2	46.8218
0.198	2.48037	0.198	2.18499	0.201	46.8214
0.199	2.48047	0.199	2.18413	0.202	46.821
0.199	2.48056	0.199	2.1833	0.202	46.8207
0.2	2.48066	0.2	2.18248	0.203	46.8205
0.201	2.48075	0.201	2.18175	0.204	46.8205
0.202	2.48084	0.202	2.18114	0.205	46.8203
0.203	2.48069	0.203	2.18052	0.206	46.8199
0.204	2.48032	0.204	2.1799	0.207	46.8195
0.204	2.47977	0.204	2.17931	0.208	46.819
0.205	2.47913	0.205	2.17879	0.208	46.8185
0.206	2.4785	0.206	2.17828	0.209	46.8184
0.207	2.47786	0.207	2.17781	0.21	46.8186
0.208	2.47722	0.208	2.17752	0.211	46.8188
0.209	2.47659	0.209	2.17725	0.212	46.8191
0.209	2.47595	0.209	2.17698	0.213	46.8195
0.21	2.47534	0.21	2.17673	0.213	46.8199
0.211	2.47483	0.211	2.17656	0.214	46.8202
0.212	2.47438	0.212	2.17645	0.215	46.8205
0.213	2.47395	0.213	2.17632	0.216	46.8205
0.213	2.47351	0.214	2.17608	0.217	46.8204
0.214	2.47308	0.214	2.1757	0.218	46.8203
0.215	2.47266	0.215	2.17531	0.219	46.8203
0.216	2.47223	0.216	2.17492	0.219	46.8204
0.217	2.4718	0.217	2.17463	0.22	46.8204
0.218	2.47137	0.218	2.17468	0.221	46.8204
0.218	2.47089	0.219	2.1748	0.222	46.8203
0.219	2.47036	0.219	2.1749	0.223	46.8201
0.22	2.46966	0.22	2.17489	0.224	46.8199
0.221	2.46882	0.221	2.17483	0.224	46.8194
0.222	2.46796	0.222	2.17476	0.225	46.8187
0.223	2.46712	0.223	2.1747	0.226	46.8181
0.223	2.46626	0.224	2.17471	0.227	46.8174
0.224	2.46541	0.224	2.17481	0.228	46.8167
0.225	2.46456	0.225	2.1749	0.229	46.8163
0.226	2.46376	0.226	2.17497	0.229	46.8159
0.227	2.46314	0.227	2.17493	0.23	46.8155
0.228	2.46267	0.228	2.17489	0.231	46.8152
0.228	2.4626	0.228	2.17484	0.232	46.8149
0.229	2.46285	0.229	2.17477	0.233	46.8146
0.23	2.4631	0.23	2.17455	0.234	46.8143
0.231	2.46335	0.231	2.17422	0.235	46.8141
0.232	2.4636	0.232	2.17391	0.235	46.8143
0.233	2.46385	0.233	2.17368	0.236	46.8144
0.233	2.4641	0.233	2.17351	0.237	46.815
0.234	2.46435	0.234	2.17333	0.238	46.8157
0.235	2.46459	0.235	2.17316	0.239	46.8164
0.236	2.46474	0.236	2.17302	0.24	46.8171
0.237	2.46473	0.237	2.17303	0.24	46.8177
0.238	2.46466	0.238	2.17304	0.241	46.8178
0.238	2.46459	0.238	2.17309	0.242	46.8179
0.239	2.46452	0.239	2.17329	0.243	46.818
0.24	2.46444	0.24	2.17349	0.244	46.8184
0.241	2.46437	0.241	2.17369	0.245	46.8187
0.242	2.46437	0.242	2.17388	0.246	46.819
0.243	2.46464	0.243	2.17399	0.246	46.8193
0.243	2.46511	0.243	2.17398	0.247	46.8198
0.244	2.46578	0.244	2.17395	0.248	46.8205
0.245	2.46668	0.245	2.17372	0.249	46.8214
0.246	2.4676	0.246	2.17332	0.25	46.8227
0.247	2.46854	0.247	2.17292	0.251	46.8243
0.248	2.46946	0.248	2.17253	0.251	46.8259
0.248	2.47039	0.248	2.1721	0.252	46.8275
0.249	2.47132	0.249	2.17148	0.253	46.8291
0.25	2.47276	0.25	2.17083	0.254	46.8306
0.251	2.47516	0.251	2.17022	0.255	46.8321
0.252	2.47795	0.252	2.16988	0.256	46.8336
0.253	2.48067	0.253	2.16958	0.256	46.8352
0.253	2.48332	0.253	2.16927	0.257	46.8369
0.254	2.48597	0.254	2.16897	0.258	46.8385
0.255	2.48861	0.255	2.16877	0.259	46.8402
0.256	2.49126	0.256	2.16874	0.26	46.8418
0.257	2.49391	0.257	2.16872	0.261	46.8433
0.258	2.49655	0.258	2.16877	0.262	46.8449
0.258	2.49963	0.258	2.16904	0.262	46.8467
0.259	2.50326	0.259	2.1693	0.263	46.8486
0.26	2.50691	0.26	2.16956	0.264	46.8505
0.261	2.51063	0.261	2.16983	0.265	46.8523
0.262	2.51436	0.262	2.17022	0.266	46.8544
0.263	2.51808	0.263	2.17068	0.267	46.8568
0.263	2.52181	0.263	2.17118	0.267	46.8592
0.264	2.52553	0.264	2.17211	0.268	46.8618
0.265	2.52926	0.265	2.17321	0.269	46.8647
0.266	2.53307	0.266	2.17432	0.27	46.8676
0.267	2.53728	0.267	2.17543	0.271	46.8706
0.268	2.54183	0.268	2.17654	0.272	46.8735
0.268	2.54624	0.268	2.17779	0.273	46.8764
0.269	2.55052	0.269	2.17905	0.273	46.8793
0.27	2.5548	0.27	2.18053	0.274	46.8821
0.271	2.55907	0.271	2.1824	0.275	46.885
0.272	2.56335	0.272	2.18425	0.276	46.8879
0.273	2.56763	0.273	2.18612	0.277	46.8908
0.273	2.5719	0.273	2.18797	0.278	46.8936
0.274	2.57618	0.274	2.18975	0.278	46.8961
0.275	2.58039	0.275	2.19147	0.279	46.8984
0.276	2.58458	0.276	2.19322	0.28	46.9007
0.277	2.58879	0.277	2.19533	0.281	46.9028
0.278	2.593	0.278	2.19771	0.282	46.9047
0.278	2.59721	0.278	2.20011	0.283	46.9065
0.279	2.60142	0.279	2.20249	0.284	46.9083
0.28	2.60563	0.28	2.20484	0.284	46.91
0.281	2.60983	0.281	2.20703	0.285	46.9115
0.282	2.61393	0.282	2.20921	0.286	46.913
0.282	2.61776	0.283	2.21134	0.287	46.9145
0.283	2.62126	0.283	2.21287	0.288	46.9168
0.284	2.62456	0.284	2.21439	0.289	46.9192
0.285	2.6276	0.285	2.21591	0.289	46.9215
0.286	2.63065	0.286	2.21746	0.29	46.9239
0.287	2.6337	0.287	2.2192	0.291	46.9258
0.287	2.63675	0.288	2.22111	0.292	46.9272
0.288	2.63979	0.288	2.22303	0.293	46.9286
0.289	2.64284	0.289	2.22494	0.294	46.9297
0.29	2.64593	0.29	2.22688	0.294	46.9305
0.291	2.64916	0.291	2.22881	0.295	46.9313
0.292	2.65215	0.292	2.23075	0.296	46.9321
0.292	2.65414	0.293	2.23265	0.297	46.9328
0.293	2.6556	0.293	2.23428	0.298	46.9334
0.294	2.65706	0.294	2.23587	0.299	46.934
0.295	2.65852	0.295	2.23745	0.3	46.9346
0.296	2.65998	0.296	2.23886	0.3	46.9348
0.297	2.66144	0.297	2.2402	0.301	46.935
0.297	2.66291	0.298	2.24156	0.302	46.9352
0.298	2.66442	0.298	2.24296	0.303	46.9353
0.299	2.66607	0.299	2.2443	0.304	46.9353
0.3	2.66743	0.3	2.24541	0.305	46.9352
0.301	2.66811	0.301	2.24651	0.305	46.935
0.302	2.66879	0.302	2.24774	0.306	46.9347
0.302	2.66948	0.303	2.24925	0.307	46.9344
0.303	2.67016	0.303	2.25076	0.308	46.934
0.304	2.67085	0.304	2.25227	0.309	46.9336
0.305	2.67154	0.305	2.25377	0.31	46.9331
0.306	2.67219	0.306	2.25483	0.311	46.9323
0.307	2.67272	0.307	2.25569	0.311	46.9314
0.307	2.67305	0.308	2.25654	0.312	46.9305
0.308	2.67306	0.308	2.25734	0.313	46.9299
0.309	2.67256	0.309	2.25809	0.314	46.9292
0.31	2.67206	0.31	2.25884	0.315	46.9286
0.311	2.67156	0.311	2.2596	0.316	46.928
0.312	2.67105	0.312	2.26016	0.316	46.9274
0.312	2.67055	0.312	2.2603	0.317	46.9267
0.313	2.67005	0.313	2.26043	0.318	46.9261
0.314	2.66952	0.314	2.26056	0.319	46.9255
0.315	2.66888	0.315	2.2603	0.32	46.9249
0.316	2.66822	0.316	2.25999	0.321	46.9243
0.317	2.6676	0.317	2.25968	0.321	46.9237
0.317	2.667	0.317	2.25937	0.322	46.9232
0.318	2.6664	0.318	2.25867	0.323	46.9229
0.319	2.66581	0.319	2.25769	0.324	46.9229
0.32	2.66521	0.32	2.25671	0.325	46.9227
0.321	2.66462	0.321	2.25566	0.326	46.9225
0.322	2.66402	0.322	2.2545	0.327	46.9222
0.322	2.66347	0.322	2.25335	0.327	46.9219
0.323	2.66304	0.323	2.25219	0.328	46.9216
0.324	2.66277	0.324	2.25103	0.329	46.9208
0.325	2.66295	0.325	2.25052	0.33	46.9196
0.326	2.66314	0.326	2.25002	0.331	46.9185
0.327	2.66332	0.327	2.24952	0.332	46.9173
0.327	2.6635	0.327	2.24961	0.332	46.9162
0.328	2.66369	0.328	2.24987	0.333	46.915
0.329	2.66387	0.329	2.25013	0.334	46.9137
0.33	2.66406	0.33	2.25039	0.335	46.9127
0.331	2.66424	0.331	2.25065	0.336	46.912
0.332	2.66438	0.332	2.25089	0.337	46.9114
0.332	2.66439	0.332	2.25113	0.338	46.9108
0.333	2.66426	0.333	2.25137	0.338	46.9102
0.334	2.66413	0.334	2.25157	0.339	46.9097
0.335	2.664	0.335	2.25177	0.34	46.9092
0.336	2.66387	0.336	2.25197	0.341	46.9087
0.337	2.66375	0.337	2.25218	0.342	46.9084
0.337	2.66362	0.337	2.25255	0.343	46.9083
0.338	2.6634	0.338	2.25294	0.343	46.9081
0.339	2.66274	0.339	2.25334	0.344	46.908
0.34	2.66188	0.34	2.2535	0.345	46.9078
0.341	2.66086	0.341	2.2531	0.346	46.9076
0.342	2.65984	0.342	2.25268	0.347	46.9073
0.342	2.65881	0.342	2.25226	0.348	46.9072
0.343	2.65778	0.343	2.25173	0.349	46.9072
0.344	2.65675	0.344	2.25092	0.349	46.9072
0.345	2.65572	0.345	2.2501	0.35	46.9072
0.346	2.6547	0.346	2.24928	0.351	46.9071
0.347	2.65366	0.347	2.24902	0.352	46.907
0.347	2.65262	0.347	2.24916	0.353	46.9068
0.348	2.65169	0.348	2.24932	0.354	46.9067
0.349	2.65094	0.349	2.24947	0.354	46.9063
0.35	2.65019	0.35	2.24967	0.355	46.9059
0.351	2.64944	0.351	2.24992	0.356	46.9054
0.351	2.64868	0.352	2.25018	0.357	46.9049
0.352	2.64793	0.352	2.25036	0.358	46.9042
0.353	2.64718	0.353	2.25022	0.359	46.9035
0.354	2.64643	0.354	2.25004	0.359	46.9028
0.355	2.64565	0.355	2.24986	0.36	46.9021
0.356	2.64487	0.356	2.24968	0.361	46.9013
0.356	2.64421	0.357	2.24985	0.362	46.9006
0.357	2.64359	0.357	2.2501	0.363	46.8998
0.358	2.64297	0.358	2.25036	0.364	46.8994
0.359	2.64235	0.359	2.2503	0.365	46.8991
0.36	2.64173	0.36	2.24997	0.365	46.8988
0.361	2.64111	0.361	2.2496	0.366	46.8985
0.361	2.6405	0.362	2.24924	0.367	46.8983
0.362	2.63984	0.362	2.24894	0.368	46.8983
0.363	2.63895	0.363	2.24874	0.369	46.8982
0.364	2.63801	0.364	2.24856	0.37	46.8981
0.365	2.63692	0.365	2.24844	0.37	46.8978
0.366	2.63584	0.366	2.24862	0.371	46.8975
0.366	2.63475	0.367	2.24883	0.372	46.8973
0.367	2.63367	0.367	2.24905	0.373	46.897
0.368	2.63259	0.368	2.24926	0.374	46.8968
0.369	2.6315	0.369	2.24893	0.375	46.8967
0.37	2.63042	0.37	2.2484	0.376	46.8965
0.371	2.62938	0.371	2.24785	0.376	46.8961
0.371	2.62843	0.372	2.24717	0.377	46.8956
0.372	2.62747	0.372	2.24626	0.378	46.8952
0.373	2.62653	0.373	2.24533	0.379	46.8947
0.374	2.62557	0.374	2.2444	0.38	46.8942
0.375	2.62462	0.375	2.24348	0.381	46.8937
0.376	2.62368	0.376	2.24258	0.381	46.8932
0.376	2.62273	0.377	2.24169	0.382	46.8927
0.377	2.62177	0.377	2.2408	0.383	46.8922
0.378	2.62081	0.378	2.23981	0.384	46.8917
0.379	2.61966	0.379	2.23881	0.385	46.8912
0.38	2.61849	0.38	2.23781	0.386	46.8907
0.381	2.61779	0.381	2.2368	0.386	46.8902
0.381	2.61727	0.382	2.23602	0.387	46.8898
0.382	2.61676	0.382	2.23579	0.388	46.8893
0.383	2.61624	0.383	2.2356	0.389	46.8886
0.384	2.61572	0.384	2.2354	0.39	46.8879
0.385	2.61521	0.385	2.23517	0.391	46.8871
0.386	2.61469	0.386	2.23494	0.392	46.8864
0.386	2.61421	0.387	2.23471	0.392	46.8857
0.387	2.61383	0.387	2.23448	0.393	46.8851
0.388	2.61346	0.388	2.2337	0.394	46.8845
0.389	2.61312	0.389	2.2325	0.395	46.8837
0.39	2.61279	0.39	2.2313	0.396	46.8828
0.391	2.61244	0.391	2.23002	0.397	46.8817
0.391	2.61209	0.392	2.22872	0.397	46.8807
0.392	2.61174	0.392	2.22741	0.398	46.8797
0.393	2.61139	0.393	2.22612	0.399	46.8788
0.394	2.61104	0.394	2.2249	0.4	46.878
0.395	2.61064	0.395	2.22403	0.401	46.8775
0.396	2.61004	0.396	2.22318	0.402	46.8777
0.396	2.60946	0.396	2.22242	0.403	46.8781
0.397	2.60891	0.397	2.22183	0.403	46.8786
0.398	2.60835	0.398	2.22125	0.404	46.8791
0.399	2.60779	0.399	2.22066	0.405	46.8794
0.4	2.60723	0.4	2.22008	0.406	46.8795
0.401	2.60668	0.401	2.21986	0.407	46.8796
0.401	2.60612	0.401	2.2199	0.408	46.8793
0.402	2.60556	0.402	2.21994	0.408	46.8787
0.403	2.60474	0.403	2.21996	0.409	46.8781
0.404	2.60365	0.404	2.21997	0.41	46.8775
0.405	2.60283	0.405	2.21997	0.411	46.8769
0.406	2.60204	0.406	2.21998	0.412	46.8765
0.406	2.60125	0.406	2.21993	0.413	46.876
0.407	2.60046	0.407	2.21963	0.414	46.8756
0.408	2.59967	0.408	2.21924	0.414	46.8748
0.409	2.59887	0.409	2.21885	0.415	46.874
0.41	2.59809	0.41	2.21841	0.416	46.8731
0.411	2.59729	0.411	2.21796	0.417	46.8723
0.411	2.59688	0.411	2.21751	0.418	46.8716
0.412	2.59644	0.412	2.21705	0.419	46.871
0.413	2.59591	0.413	2.21672	0.419	46.8704
0.414	2.59537	0.414	2.21659	0.42	46.87
0.415	2.59484	0.415	2.21652	0.421	46.8699
0.415	2.5943	0.416	2.21639	0.422	46.8698
0.416	2.59377	0.416	2.21621	0.423	46.8697
0.417	2.59323	0.417	2.21601	0.424	46.8695
0.418	2.5927	0.418	2.21581	0.424	46.8694
0.419	2.59217	0.419	2.21561	0.425	46.8693
0.42	2.59163	0.42	2.21549	0.426	46.8692
0.42	2.59128	0.421	2.2154	0.427	46.8692
0.421	2.59101	0.421	2.21531	0.428	46.8692
0.422	2.59074	0.422	2.21497	0.429	46.8692
0.423	2.59048	0.423	2.21443	0.43	46.8692
0.424	2.59021	0.424	2.21386	0.43	46.8693
0.425	2.58995	0.425	2.21329	0.431	46.8696
0.425	2.58968	0.426	2.21273	0.432	46.8699
0.426	2.58941	0.426	2.2122	0.433	46.8702
0.427	2.58897	0.427	2.21167	0.434	46.8705
0.428	2.58851	0.428	2.21117	0.435	46.8708
0.429	2.58793	0.429	2.2108	0.435	46.871
0.43	2.58734	0.43	2.21046	0.436	46.8714
0.43	2.58675	0.431	2.21012	0.437	46.872
0.431	2.58616	0.431	2.20978	0.438	46.8727
0.432	2.58557	0.432	2.20951	0.439	46.8733
0.433	2.58499	0.433	2.20926	0.44	46.8735
0.434	2.5844	0.434	2.20901	0.441	46.8735
0.435	2.58379	0.435	2.20874	0.441	46.8736
0.435	2.58301	0.436	2.20843	0.442	46.8736
0.436	2.58227	0.436	2.20811	0.443	46.873
0.437	2.58172	0.437	2.20779	0.444	46.8717
0.438	2.58118	0.438	2.20738	0.445	46.8706
0.439	2.58065	0.439	2.20681	0.446	46.8696
0.44	2.58011	0.44	2.20622	0.446	46.869
0.44	2.57957	0.441	2.20562	0.447	46.8685
0.441	2.57904	0.441	2.20474	0.448	46.8679
0.442	2.57851	0.442	2.20368	0.449	46.8674
0.443	2.57802	0.443	2.2026	0.45	46.8674
0.444	2.57756	0.444	2.20151	0.451	46.8674
0.445	2.57734	0.445	2.20044	0.451	46.8675
0.445	2.57738	0.446	2.19938	0.452	46.8675
0.446	2.57747	0.446	2.19833	0.453	46.8674
0.447	2.57755	0.447	2.19745	0.454	46.8673
0.448	2.57763	0.448	2.197	0.455	46.8672
0.449	2.57771	0.449	2.19663	0.456	46.8673
0.45	2.57779	0.45	2.19626	0.457	46.8676
0.45	2.57787	0.451	2.19591	0.457	46.868
0.451	2.578	0.451	2.19559	0.458	46.8682
0.452	2.57815	0.452	2.19529	0.459	46.8683
0.453	2.57798	0.453	2.19498	0.46	46.8683
0.454	2.57776	0.454	2.19447	0.461	46.8683
0.455	2.57753	0.455	2.19387	0.462	46.8682
0.455	2.57731	0.456	2.19327	0.462	46.8679
0.456	2.57708	0.456	2.19267	0.463	46.8674
0.457	2.57686	0.457	2.19218	0.464	46.867
0.458	2.57663	0.458	2.19174	0.465	46.8669
0.459	2.57641	0.459	2.19129	0.466	46.867
0.46	2.57603	0.46	2.19081	0.467	46.867
0.46	2.57562	0.461	2.19025	0.468	46.867
0.461	2.57522	0.461	2.18966	0.468	46.867
0.462	2.57481	0.462	2.18906	0.469	46.8669
0.463	2.5744	0.463	2.18847	0.47	46.8668
0.464	2.574	0.464	2.18808	0.471	46.8663
0.465	2.57359	0.465	2.18792	0.472	46.8655
0.465	2.57319	0.466	2.18781	0.473	46.8646
0.466	2.57278	0.466	2.18785	0.473	46.8637
0.467	2.57238	0.467	2.18804	0.474	46.8628
0.468	2.57199	0.468	2.18824	0.475	46.8619
0.469	2.57176	0.469	2.18845	0.476	46.861
0.47	2.57155	0.47	2.18863	0.477	46.8602
0.47	2.57135	0.471	2.1887	0.478	46.8599
0.471	2.57115	0.471	2.18872	0.479	46.8597
0.472	2.57094	0.472	2.18873	0.479	46.8595
0.473	2.57074	0.473	2.18836	0.48	46.8593
0.474	2.57054	0.474	2.18775	0.481	46.8595
0.475	2.57033	0.475	2.18714	0.482	46.8599
0.475	2.57005	0.475	2.18653	0.483	46.8604
0.476	2.56968	0.476	2.18594	0.484	46.8609
0.477	2.56944	0.477	2.18539	0.484	46.8616
0.478	2.56923	0.478	2.18486	0.485	46.8623
0.479	2.56903	0.479	2.18451	0.486	46.8629
0.48	2.56883	0.48	2.18452	0.487	46.8635
0.48	2.56862	0.48	2.18468	0.488	46.8635
0.481	2.56842	0.481	2.18485	0.489	46.8636
0.482	2.56821	0.482	2.18501	0.489	46.8636
0.483	2.56801	0.483	2.1854	0.49	46.8634
0.484	2.56801	0.484	2.186	0.491	46.8631
0.484	2.56807	0.485	2.18666	0.492	46.8629
0.485	2.56808	0.485	2.18714	0.493	46.8626
0.486	2.56808	0.486	2.18749	0.494	46.8625
0.487	2.56808	0.487	2.18783	0.495	46.8624
0.488	2.56808	0.488	2.18816	0.495	46.8623
0.489	2.56808	0.489	2.18836	0.496	46.8622
0.489	2.56808	0.49	2.18816	0.497	46.862
0.49	2.56808	0.49	2.1878	0.498	46.8619
0.491	2.56808	0.491	2.18745	0.499	46.8617
0.492	2.56795	0.492	2.18697	0.5	46.8616
0.493	2.56773	0.493	2.18642	0.5	46.8617
0.494	2.56748	0.494	2.18587	0.501	46.8619
0.494	2.56723	0.495	2.18532	0.502	46.862
0.495	2.56698	0.495	2.18494	0.503	46.8618
0.496	2.56673	0.496	2.18467	0.504	46.8614
0.497	2.56649	0.497	2.18443	0.505	46.8611
0.498	2.56623	0.498	2.1843	0.506	46.8607
0.499	2.56598	0.499	2.18439	0.506	46.8602
0.499	2.56573	0.5	2.18455	0.507	46.8594
0.5	2.56545	0.5	2.18472	0.508	46.8586
0.501	2.56528	0.501	2.1849	0.509	46.8581
0.502	2.56518	0.502	2.18516	0.51	46.8581
0.503	2.56507	0.503	2.18545	0.511	46.8581
0.504	2.56497	0.504	2.18573	0.511	46.8582
0.504	2.56486	0.505	2.18573	0.512	46.8584
0.505	2.56475	0.505	2.18549	0.513	46.8591
0.506	2.56465	0.506	2.18521	0.514	46.8599
0.507	2.56454	0.507	2.18493	0.515	46.8607
0.508	2.56444	0.508	2.18446	0.516	46.8612
0.509	2.56435	0.509	2.18388	0.516	46.8615
0.509	2.56425	0.51	2.18329	0.517	46.8619
0.51	2.56414	0.51	2.18273	0.518	46.8623
0.511	2.56404	0.511	2.1822	0.519	46.8623
0.512	2.56394	0.512	2.18164	0.52	46.862
0.513	2.56383	0.513	2.18105	0.521	46.8617
0.514	2.56373	0.514	2.18044	0.522	46.8614
0.514	2.56363	0.515	2.18013	0.522	46.861
0.515	2.56352	0.515	2.18015	0.523	46.8607
0.516	2.56347	0.516	2.18017	0.524	46.8604
0.517	2.56353	0.517	2.18032	0.525	46.8601
0.518	2.5637	0.518	2.18073	0.526	46.8596
0.519	2.5639	0.519	2.18128	0.527	46.8591
0.519	2.5641	0.52	2.18182	0.527	46.8585
0.52	2.56429	0.52	2.18223	0.528	46.858
0.521	2.56449	0.521	2.18229	0.529	46.8575
0.522	2.56469	0.522	2.18214	0.53	46.8569
0.523	2.56489	0.523	2.182	0.531	46.8564
0.524	2.56499	0.524	2.18169	0.532	46.856
0.524	2.56482	0.525	2.18117	0.533	46.8558
0.525	2.56437	0.525	2.18059	0.533	46.8555
0.526	2.56381	0.526	2.18	0.534	46.8552
0.527	2.56323	0.527	2.17955	0.535	46.8548
0.528	2.56266	0.528	2.17925	0.536	46.8544
0.529	2.56209	0.529	2.17898	0.537	46.854
0.529	2.56152	0.53	2.17872	0.538	46.8536
0.53	2.56094	0.53	2.17858	0.538	46.8533
0.531	2.56037	0.531	2.17855	0.539	46.8529
0.532	2.55993	0.532	2.17853	0.54	46.8525
0.533	2.55963	0.533	2.17851	0.541	46.8521
0.534	2.55949	0.534	2.17858	0.542	46.8516
0.534	2.55941	0.535	2.17876	0.543	46.8512
0.535	2.55934	0.535	2.17893	0.544	46.8507
0.536	2.55926	0.536	2.17908	0.544	46.8506
0.537	2.55918	0.537	2.17917	0.545	46.8506
0.538	2.55911	0.538	2.17922	0.546	46.8507
0.539	2.55903	0.539	2.17926	0.547	46.8509
0.539	2.55895	0.54	2.17922	0.548	46.8511
0.54	2.55878	0.54	2.17897	0.549	46.8512
0.541	2.55855	0.541	2.1786	0.549	46.8514
0.542	2.55833	0.542	2.17824	0.55	46.8515
0.543	2.55812	0.543	2.17811	0.551	46.8509
0.544	2.55791	0.544	2.17829	0.552	46.8503
0.544	2.5577	0.545	2.17856	0.553	46.8496
0.545	2.5575	0.545	2.17882	0.554	46.8488
0.546	2.55729	0.546	2.17931	0.554	46.848
0.547	2.55708	0.547	2.18006	0.555	46.8472
0.548	2.55687	0.548	2.18089	0.556	46.8464
0.549	2.55687	0.549	2.18173	0.557	46.8459
0.549	2.55697	0.55	2.18263	0.558	46.8456
0.55	2.55706	0.55	2.18358	0.559	46.8454
0.551	2.55715	0.551	2.18453	0.56	46.8454
0.552	2.55724	0.552	2.18548	0.56	46.8457
0.553	2.55733	0.553	2.18643	0.561	46.846
0.553	2.55742	0.554	2.18738	0.562	46.8462
0.554	2.55751	0.555	2.18834	0.563	46.8465
0.555	2.5576	0.555	2.18921	0.564	46.8468
0.556	2.5577	0.556	2.19	0.565	46.847
0.557	2.55783	0.557	2.19075	0.565	46.847
0.558	2.55795	0.558	2.1915	0.566	46.8464
0.558	2.55801	0.559	2.1921	0.567	46.8458
0.559	2.55807	0.559	2.19244	0.568	46.8452
0.56	2.55812	0.56	2.19266	0.569	46.8446
0.561	2.55817	0.561	2.19289	0.57	46.8441
0.562	2.55823	0.562	2.19286	0.571	46.8435
0.563	2.55829	0.563	2.19261	0.571	46.843
0.563	2.55834	0.564	2.19232	0.572	46.8431
0.564	2.55828	0.564	2.19206	0.573	46.8435
0.565	2.55809	0.565	2.1919	0.574	46.8439
0.566	2.55809	0.566	2.19195	0.575	46.8443
0.567	2.55824	0.567	2.19209	0.576	46.8447
0.568	2.5584	0.568	2.19222	0.576	46.8453
0.568	2.55855	0.569	2.19229	0.577	46.8458
0.569	2.55871	0.569	2.19228	0.578	46.8462
0.57	2.55886	0.57	2.19227	0.579	46.8465
0.571	2.55902	0.571	2.19226	0.58	46.8467
0.572	2.55917	0.572	2.19216	0.581	46.847
0.573	2.55944	0.573	2.19191	0.581	46.8472
0.573	2.55971	0.574	2.19166	0.582	46.8475
0.574	2.55982	0.574	2.19136	0.583	46.8479
0.575	2.55987	0.575	2.19095	0.584	46.8483
0.576	2.55992	0.576	2.1905	0.585	46.8485
0.577	2.55997	0.577	2.19005	0.586	46.8486
0.578	2.56002	0.578	2.18962	0.587	46.8488
0.578	2.56007	0.579	2.18924	0.587	46.849
0.579	2.56012	0.579	2.18892	0.588	46.849
0.58	2.56008	0.58	2.18861	0.589	46.8491
0.581	2.55979	0.581	2.18837	0.59	46.8491
0.582	2.55943	0.582	2.18825	0.591	46.8492
0.583	2.55916	0.583	2.18813	0.592	46.8495
0.583	2.55889	0.584	2.18801	0.592	46.85
0.584	2.55863	0.584	2.18772	0.593	46.8504
0.585	2.55836	0.585	2.18708	0.594	46.8509
0.586	2.55809	0.586	2.18633	0.595	46.8515
0.587	2.55783	0.587	2.18559	0.596	46.8521
0.588	2.55756	0.588	2.1849	0.597	46.8526
0.588	2.55733	0.589	2.18424	0.598	46.8531
0.589	2.55713	0.589	2.18359	0.598	46.8534
0.59	2.55678	0.59	2.18293	0.599	46.8536
0.591	2.55627	0.591	2.18222	0.6	46.8538
0.592	2.55576	0.592	2.18144	0.601	46.8538
0.593	2.55525	0.593	2.18066	0.602	46.8536
0.593	2.55473	0.594	2.1799	0.603	46.8532
0.594	2.55422	0.594	2.17916	0.603	46.8529
0.595	2.55371	0.595	2.17844	0.604	46.8525
0.596	2.55319	0.596	2.17771	0.605	46.8521
0.597	2.55266	0.597	2.17704	0.606	46.8516
0.598	2.55212	0.598	2.17648	0.607	46.8513
0.598	2.55154	0.599	2.17595	0.608	46.8516
0.599	2.55094	0.599	2.17545	0.609	46.8521
0.6	2.55034	0.6	2.17511	0.609	46.8525
0.601	2.54973	0.601	2.17491	0.61	46.853
0.602	2.54913	0.602	2.17471	0.611	46.8534
0.603	2.54855	0.603	2.17452	0.612	46.8539
0.603	2.54797	0.604	2.1745	0.613	46.8544
0.604	2.54746	0.604	2.17478	0.614	46.8544
0.605	2.5471	0.605	2.1751	0.614	46.8539
0.606	2.54686	0.606	2.17538	0.615	46.8535
0.607	2.54682	0.607	2.17554	0.616	46.853
0.608	2.54687	0.608	2.17566	0.617	46.8523
0.608	2.54692	0.609	2.17579	0.618	46.8516
0.609	2.54698	0.609	2.17592	0.619	46.8509
0.61	2.54703	0.61	2.17613	0.619	46.8503
0.611	2.54708	0.611	2.1764	0.62	46.8499
0.612	2.54707	0.612	2.17667	0.621	46.8495
0.613	2.54679	0.613	2.17695	0.622	46.8492
0.613	2.54627	0.614	2.17725	0.623	46.8488
0.614	2.54567	0.614	2.17754	0.624	46.8482
0.615	2.54493	0.615	2.17784	0.625	46.8476
0.616	2.54419	0.616	2.1782	0.625	46.847
0.617	2.54345	0.617	2.17865	0.626	46.8465
0.618	2.54271	0.618	2.1791	0.627	46.8461
0.618	2.54197	0.619	2.1795	0.628	46.8457
0.619	2.54123	0.619	2.17983	0.629	46.8453
0.62	2.54059	0.62	2.18015	0.63	46.8451
0.621	2.54022	0.621	2.18046	0.63	46.845
0.622	2.54009	0.622	2.18077	0.631	46.8449
0.622	2.54019	0.623	2.18102	0.632	46.8448
0.623	2.54047	0.624	2.18113	0.633	46.8444
0.624	2.54075	0.624	2.18124	0.634	46.8439
0.625	2.54103	0.625	2.18141	0.635	46.8434
0.626	2.54131	0.626	2.18177	0.636	46.8429
0.627	2.54159	0.627	2.18213	0.636	46.8426
0.627	2.54187	0.628	2.18248	0.637	46.8422
0.628	2.54204	0.629	2.18283	0.638	46.8419
0.629	2.54199	0.629	2.18314	0.639	46.8417
0.63	2.54182	0.63	2.1834	0.64	46.8416
0.631	2.54162	0.631	2.18365	0.641	46.8416
0.632	2.54141	0.632	2.18384	0.641	46.8416
0.632	2.5412	0.633	2.18398	0.642	46.8417
0.633	2.54099	0.634	2.18412	0.643	46.8418
0.634	2.54078	0.634	2.18426	0.644	46.8419
0.635	2.54057	0.635	2.1844	0.645	46.8419
0.636	2.54037	0.636	2.1845	0.646	46.8421
0.637	2.54027	0.637	2.1846	0.646	46.8422
0.637	2.54035	0.638	2.18454	0.647	46.8424
0.638	2.54045	0.639	2.18406	0.648	46.8426
0.639	2.54054	0.639	2.18354	0.649	46.8431
0.64	2.54065	0.64	2.18301	0.65	46.8437
0.641	2.54074	0.641	2.18247	0.651	46.8443
0.642	2.54085	0.642	2.1818	0.652	46.8449
0.642	2.54094	0.643	2.18094	0.652	46.8455
0.643	2.54104	0.643	2.18013	0.653	46.846
0.644	2.54116	0.644	2.17962	0.654	46.8466
0.645	2.54131	0.645	2.17958	0.655	46.8471
0.646	2.54142	0.646	2.17954	0.656	46.8473
0.647	2.54136	0.647	2.17949	0.657	46.8475
0.647	2.54127	0.648	2.17949	0.657	46.8476
0.648	2.54118	0.648	2.17959	0.658	46.8479
0.649	2.54109	0.649	2.17976	0.659	46.8482
0.65	2.54101	0.65	2.17991	0.66	46.8485
0.651	2.54092	0.651	2.18	0.661	46.8488
0.652	2.54083	0.652	2.18007	0.662	46.8491
0.652	2.54069	0.653	2.18014	0.663	46.8495
0.653	2.54048	0.653	2.1802	0.663	46.8498
0.654	2.54048	0.654	2.18026	0.664	46.8501
0.655	2.54076	0.655	2.18031	0.665	46.8506
0.656	2.54102	0.656	2.18033	0.666	46.8512
0.657	2.54128	0.657	2.18014	0.667	46.8518
0.657	2.54155	0.658	2.17957	0.668	46.8524
0.658	2.54182	0.658	2.179	0.668	46.853
0.659	2.5421	0.659	2.17843	0.669	46.8536
0.66	2.54237	0.66	2.1779	0.67	46.8543
0.661	2.5427	0.661	2.17747	0.671	46.8547
0.662	2.54304	0.662	2.17708	0.672	46.8551
0.662	2.54311	0.663	2.17674	0.673	46.8555
0.663	2.54298	0.663	2.1766	0.674	46.8559
0.664	2.54285	0.664	2.17668	0.674	46.8561
0.665	2.54272	0.665	2.17676	0.675	46.8562
0.666	2.54259	0.666	2.17684	0.676	46.8563
0.667	2.54246	0.667	2.17683	0.677	46.8565
0.667	2.54232	0.668	2.17667	0.678	46.8564
0.668	2.54216	0.668	2.1765	0.679	46.8563
0.669	2.54181	0.669	2.17635	0.679	46.8562
0.67	2.54135	0.67	2.17625	0.68	46.8562
0.671	2.54114	0.671	2.17619	0.681	46.8564
0.672	2.54102	0.672	2.17612	0.682	46.8567
0.672	2.54091	0.673	2.17606	0.683	46.8569
0.673	2.5408	0.673	2.17606	0.684	46.8571
0.674	2.54068	0.674	2.17611	0.684	46.8573
0.675	2.54057	0.675	2.17616	0.685	46.8575
0.676	2.54046	0.676	2.17618	0.686	46.8576
0.677	2.54034	0.677	2.1758	0.687	46.8578
0.677	2.54016	0.678	2.17533	0.688	46.8579
0.678	2.53989	0.678	2.17486	0.689	46.858
0.679	2.53942	0.679	2.17445	0.69	46.8582
0.68	2.53895	0.68	2.17454	0.69	46.8581
0.681	2.53847	0.681	2.17469	0.691	46.8578
0.682	2.538	0.682	2.17484	0.692	46.8575
0.682	2.53753	0.683	2.17488	0.693	46.8572
0.683	2.53705	0.683	2.17473	0.694	46.8568
0.684	2.53657	0.684	2.17458	0.695	46.8564
0.685	2.53597	0.685	2.17441	0.695	46.856
0.686	2.53505	0.686	2.17402	0.696	46.8556
0.687	2.5341	0.687	2.17306	0.697	46.8554
0.687	2.53312	0.688	2.17209	0.698	46.8554
0.688	2.53212	0.688	2.17118	0.699	46.8554
0.689	2.53112	0.689	2.1707	0.7	46.8553
0.69	2.53012	0.69	2.17027	0.701	46.855
0.691	2.52913	0.691	2.16984	0.701	46.8546
0.691	2.52813	0.692	2.16941	0.702	46.8543
0.692	2.52718	0.693	2.16905	0.703	46.854
0.693	2.52646	0.693	2.16871	0.704	46.8537
0.694	2.52596	0.694	2.16837	0.705	46.8534
0.695	2.52561	0.695	2.16795	0.706	46.8532
0.696	2.5253	0.696	2.16734	0.706	46.8534
0.696	2.525	0.697	2.16674	0.707	46.8537
0.697	2.52469	0.698	2.16614	0.708	46.854
0.698	2.52439	0.698	2.16567	0.709	46.8542
0.699	2.52409	0.699	2.16568	0.71	46.8545
0.7	2.52378	0.7	2.16569	0.711	46.8547
0.701	2.52342	0.701	2.16573	0.711	46.8549
0.701	2.52276	0.702	2.16593	0.712	46.8551
0.702	2.52197	0.703	2.16623	0.713	46.8552
0.703	2.52111	0.703	2.16654	0.714	46.8554
0.704	2.52024	0.704	2.16681	0.715	46.8555
0.705	2.51937	0.705	2.16692	0.716	46.8557
0.706	2.5185	0.706	2.16675	0.717	46.8561
0.706	2.51763	0.707	2.16657	0.717	46.8565
0.707	2.51676	0.708	2.16642	0.718	46.8568
0.708	2.51591	0.708	2.16636	0.719	46.857
0.709	2.51522	0.709	2.1663	0.72	46.8572
0.71	2.51515	0.71	2.16623	0.721	46.8573
0.711	2.51524	0.711	2.16616	0.722	46.8574
0.711	2.51555	0.712	2.16604	0.722	46.8574
0.712	2.51585	0.713	2.16589	0.723	46.8572
0.713	2.51616	0.713	2.16568	0.724	46.857
0.714	2.51647	0.714	2.16517	0.725	46.8567
0.715	2.51678	0.715	2.16434	0.726	46.8564
0.716	2.51709	0.716	2.16351	0.727	46.8561
0.716	2.51739	0.717	2.16269	0.728	46.8558
0.717	2.51751	0.718	2.16194	0.728	46.8555
0.718	2.51748	0.718	2.16155	0.729	46.8552
0.719	2.5175	0.719	2.16124	0.73	46.855
0.72	2.51753	0.72	2.16098	0.731	46.8547
0.721	2.51757	0.721	2.16089	0.732	46.8544
0.721	2.51761	0.722	2.16081	0.733	46.8541
0.722	2.51765	0.722	2.16073	0.733	46.8539
0.723	2.51768	0.723	2.16066	0.734	46.8536
0.724	2.51772	0.724	2.16071	0.735	46.8534
0.725	2.51774	0.725	2.1609	0.736	46.8532
0.726	2.51735	0.726	2.1611	0.737	46.8531
0.726	2.51701	0.727	2.16135	0.738	46.8529
0.727	2.51706	0.727	2.16173	0.739	46.8528
0.728	2.51711	0.728	2.16211	0.739	46.8527
0.729	2.51715	0.729	2.1625	0.74	46.8526
0.73	2.5172	0.73	2.16288	0.741	46.8526
0.731	2.51725	0.731	2.1628	0.742	46.8528
0.731	2.5173	0.732	2.16266	0.743	46.853
0.732	2.51734	0.732	2.16251	0.744	46.8533
0.733	2.51738	0.733	2.16235	0.744	46.8539
0.734	2.5174	0.734	2.16215	0.745	46.8546
0.735	2.51719	0.735	2.16195	0.746	46.8553
0.736	2.51673	0.736	2.16175	0.747	46.8559
0.736	2.51628	0.737	2.1616	0.748	46.8562
0.737	2.51584	0.737	2.16166	0.749	46.8563
0.738	2.51538	0.738	2.16173	0.749	46.8564
0.739	2.51494	0.739	2.1618	0.75	46.8563
0.74	2.51448	0.74	2.16201	0.751	46.856
0.741	2.51404	0.741	2.16229	0.752	46.8557
0.741	2.51363	0.742	2.16257	0.753	46.8554
0.742	2.51331	0.742	2.16285	0.754	46.8551
0.743	2.51333	0.743	2.16295	0.755	46.8549
0.744	2.51342	0.744	2.16293	0.755	46.8547
0.745	2.51352	0.745	2.16291	0.756	46.8544
0.746	2.51362	0.746	2.1629	0.757	46.8541
0.746	2.51372	0.747	2.16268	0.758	46.8535
0.747	2.51382	0.747	2.16245	0.759	46.8529
0.748	2.51392	0.748	2.16223	0.76	46.8523
0.749	2.51402	0.749	2.16201	0.76	46.8519
0.75	2.51419	0.75	2.16168	0.761	46.8516
0.751	2.51429	0.751	2.16135	0.762	46.8513
0.751	2.51369	0.752	2.16103	0.763	46.851
0.752	2.51309	0.752	2.16076	0.764	46.851
0.753	2.51248	0.753	2.16061	0.765	46.8512
0.754	2.51188	0.754	2.16047	0.766	46.8514
0.755	2.51128	0.755	2.16034	0.766	46.8517
0.755	2.51068	0.756	2.16048	0.767	46.852
0.756	2.51008	0.757	2.16101	0.768	46.8523
0.757	2.50956	0.757	2.16154	0.769	46.8527
0.758	2.50913	0.758	2.16206	0.77	46.853
0.759	2.50888	0.759	2.16234	0.771	46.8532
0.76	2.5088	0.76	2.16258	0.771	46.8535
0.76	2.50873	0.761	2.16283	0.772	46.8537
0.761	2.50865	0.762	2.16306	0.773	46.854
0.762	2.50857	0.762	2.16308	0.774	46.8542
0.763	2.50849	0.763	2.1631	0.775	46.8545
0.764	2.50842	0.764	2.16311	0.776	46.8547
0.765	2.50834	0.765	2.16311	0.776	46.8548
0.765	2.50786	0.766	2.1631	0.777	46.8548
0.766	2.5073	0.767	2.16308	0.778	46.8548
0.767	2.50713	0.767	2.16307	0.779	46.8548
0.768	2.507	0.768	2.16301	0.78	46.8548
0.769	2.50687	0.769	2.16282	0.781	46.8547
0.77	2.50674	0.77	2.16264	0.782	46.8547
0.77	2.50661	0.771	2.16247	0.782	46.8545
0.771	2.50648	0.772	2.16243	0.783	46.8541
0.772	2.50635	0.772	2.16244	0.784	46.8537
0.773	2.50635	0.773	2.16245	0.785	46.8533
0.774	2.50658	0.774	2.16246	0.786	46.8526
0.775	2.50683	0.775	2.16249	0.787	46.8517
0.775	2.5071	0.776	2.16256	0.787	46.8509
0.776	2.50737	0.777	2.16262	0.788	46.85
0.777	2.50763	0.777	2.16266	0.789	46.8491
0.778	2.5079	0.778	2.16262	0.79	46.8482
0.779	2.50817	0.779	2.16258	0.791	46.8473
0.78	2.50844	0.78	2.16253	0.792	46.8464
0.78	2.50871	0.781	2.16249	0.793	46.8458
0.781	2.50896	0.782	2.16232	0.793	46.8453
0.782	2.50922	0.782	2.16207	0.794	46.8447
0.783	2.50944	0.783	2.16181	0.795	46.8445
0.784	2.50958	0.784	2.16164	0.796	46.8446
0.785	2.50972	0.785	2.1616	0.797	46.8448
0.785	2.50986	0.786	2.16159	0.798	46.845
0.786	2.51	0.787	2.16158	0.798	46.8452
0.787	2.51014	0.787	2.16156	0.799	46.8457
0.788	2.51028	0.788	2.16172	0.8	46.8462
0.789	2.51053	0.789	2.16192	0.801	46.8468
0.79	2.51104	0.79	2.1621	0.802	46.847
0.79	2.51159	0.791	2.16217	0.803	46.8471
0.791	2.51207	0.792	2.16213	0.804	46.8472
0.792	2.51254	0.792	2.16207	0.804	46.8474
0.793	2.51301	0.793	2.16201	0.805	46.8473
0.794	2.51349	0.794	2.16191	0.806	46.8469
0.795	2.51396	0.795	2.16168	0.807	46.8465
0.795	2.51443	0.796	2.16144	0.808	46.8462
0.796	2.5149	0.797	2.1612	0.809	46.846
0.797	2.51517	0.797	2.16101	0.809	46.8459
0.798	2.51527	0.798	2.16082	0.81	46.8458
0.799	2.5153	0.799	2.16064	0.811	46.8457
0.8	2.51522	0.8	2.16045	0.812	46.8456
0.8	2.51513	0.801	2.1605	0.813	46.8456
0.801	2.51504	0.802	2.1606	0.814	46.8456
0.802	2.51495	0.802	2.1607	0.814	46.8455
0.803	2.51486	0.803	2.16084	0.815	46.8449
0.804	2.51477	0.804	2.16101	0.816	46.8444
0.805	2.51465	0.805	2.16119	0.817	46.8439
0.805	2.51428	0.806	2.16138	0.818	46.8435
0.806	2.51386	0.806	2.16157	0.819	46.8432
0.807	2.51383	0.807	2.16179	0.82	46.843
0.808	2.5139	0.808	2.16201	0.82	46.8427
0.809	2.51397	0.809	2.16222	0.821	46.8425
0.81	2.51404	0.81	2.16243	0.822	46.8423
0.81	2.51412	0.811	2.16263	0.823	46.8421
0.811	2.51419	0.811	2.16284	0.824	46.842
0.812	2.51426	0.812	2.16305	0.825	46.8421
0.813	2.51433	0.813	2.16313	0.825	46.8423
0.814	2.51457	0.814	2.16315	0.826	46.8425
0.815	2.51472	0.815	2.16316	0.827	46.8426
0.815	2.51465	0.816	2.16322	0.828	46.8426
0.816	2.51456	0.816	2.16337	0.829	46.8426
0.817	2.51446	0.817	2.16354	0.83	46.8426
0.818	2.51437	0.818	2.16371	0.831	46.8426
0.819	2.51427	0.819	2.16388	0.831	46.8426
0.82	2.51417	0.82	2.16415	0.832	46.8426
0.82	2.51407	0.821	2.16443	0.833	46.8426
0.821	2.51397	0.821	2.1647	0.834	46.8427
0.822	2.51385	0.822	2.16485	0.835	46.8431
0.823	2.51372	0.823	2.16496	0.836	46.8434
0.824	2.51361	0.824	2.16506	0.836	46.8436
0.824	2.51349	0.825	2.16517	0.837	46.8435
0.825	2.51336	0.826	2.16518	0.838	46.8431
0.826	2.51324	0.826	2.16505	0.839	46.8428
0.827	2.51313	0.827	2.16491	0.84	46.8424
0.828	2.51301	0.828	2.16478	0.841	46.8422
0.829	2.51289	0.829	2.16445	0.841	46.842
0.829	2.5126	0.83	2.16408	0.842	46.8419
0.83	2.512	0.831	2.16371	0.843	46.8419
0.831	2.51111	0.831	2.16337	0.844	46.8421
0.832	2.51014	0.832	2.16315	0.845	46.8423
0.833	2.50917	0.833	2.16301	0.846	46.8425
0.834	2.50821	0.834	2.16288	0.847	46.8427
0.834	2.50724	0.835	2.16282	0.847	46.8428
0.835	2.50628	0.836	2.16292	0.848	46.843
0.836	2.50531	0.836	2.16309	0.849	46.8431
0.837	2.50434	0.837	2.16325	0.85	46.843
0.838	2.50367	0.838	2.16342	0.851	46.8429
0.839	2.50327	0.839	2.16354	0.852	46.8427
0.839	2.50304	0.84	2.16365	0.852	46.8426
0.84	2.50286	0.841	2.16376	0.853	46.8421
0.841	2.50267	0.841	2.1638	0.854	46.8415
0.842	2.50249	0.842	2.16378	0.855	46.8409
0.843	2.5023	0.843	2.16375	0.856	46.8403
0.844	2.50211	0.844	2.16372	0.857	46.84
0.844	2.50193	0.845	2.16367	0.858	46.8399
0.845	2.50184	0.846	2.16357	0.858	46.8398
0.846	2.50193	0.846	2.16346	0.859	46.8401
0.847	2.50227	0.847	2.16335	0.86	46.8407
0.848	2.50269	0.848	2.16316	0.861	46.8414
0.849	2.50311	0.849	2.16293	0.862	46.8421
0.849	2.50353	0.85	2.1627	0.863	46.8428
0.85	2.50395	0.851	2.16248	0.863	46.8433
0.851	2.50437	0.851	2.16225	0.864	46.8439
0.852	2.50479	0.852	2.16203	0.865	46.8445
0.853	2.50521	0.853	2.16181	0.866	46.8448
0.854	2.50549	0.854	2.16161	0.867	46.8451
0.854	2.50564	0.855	2.16145	0.868	46.8453
0.855	2.50561	0.856	2.16132	0.869	46.8456
0.856	2.50552	0.856	2.16118	0.869	46.846
0.857	2.50542	0.857	2.16101	0.87	46.8465
0.858	2.50532	0.858	2.16075	0.871	46.8469
0.859	2.50522	0.859	2.16046	0.872	46.8474
0.859	2.50512	0.86	2.16017	0.873	46.8478
0.86	2.50502	0.861	2.15995	0.874	46.8483
0.861	2.50489	0.861	2.15975	0.874	46.8487
0.862	2.5046	0.862	2.15956	0.875	46.8491
0.863	2.50425	0.863	2.15937	0.876	46.8492
0.864	2.50393	0.864	2.15929	0.877	46.8493
0.864	2.50362	0.865	2.15926	0.878	46.8493
0.865	2.5033	0.866	2.15924	0.879	46.8495
0.866	2.50299	0.866	2.15917	0.879	46.8498
0.867	2.50267	0.867	2.15892	0.88	46.8501
0.868	2.50236	0.868	2.15862	0.881	46.8503
0.869	2.50205	0.869	2.15832	0.882	46.8505
0.869	2.50192	0.87	2.15802	0.883	46.8505
0.87	2.50195	0.871	2.15787	0.884	46.8506
0.871	2.50215	0.871	2.1578	0.885	46.8507
0.872	2.50257	0.872	2.15773	0.885	46.8504
0.873	2.50308	0.873	2.15773	0.886	46.8501
0.874	2.50358	0.874	2.15776	0.887	46.8498
0.874	2.50409	0.875	2.1578	0.888	46.8495
0.875	2.50459	0.876	2.15784	0.889	46.8493
0.876	2.5051	0.876	2.1578	0.89	46.8491
0.877	2.50555	0.877	2.15758	0.89	46.8489
0.878	2.50575	0.878	2.15733	0.891	46.8488
0.879	2.50582	0.879	2.15709	0.892	46.8488
0.879	2.50564	0.88	2.15697	0.893	46.8488
0.88	2.50531	0.881	2.15686	0.894	46.8488
0.881	2.50498	0.881	2.15676	0.895	46.849
0.882	2.50465	0.882	2.15665	0.896	46.8495
0.883	2.50432	0.883	2.15663	0.896	46.85
0.884	2.50399	0.884	2.15665	0.897	46.8504
0.884	2.50366	0.885	2.15668	0.898	46.8507
0.885	2.5033	0.886	2.1566	0.899	46.8511
0.886	2.50284	0.886	2.15642	0.9	46.8514
0.887	2.50227	0.887	2.15619	0.901	46.8515
0.888	2.50156	0.888	2.15596	0.901	46.8511
0.889	2.50078	0.889	2.15572	0.902	46.8506
0.889	2.50001	0.89	2.15555	0.903	46.8501
0.89	2.49924	0.89	2.15543	0.904	46.8498
0.891	2.49847	0.891	2.15532	0.905	46.8494
0.892	2.49769	0.892	2.15539	0.906	46.849
0.893	2.49692	0.893	2.15559	0.906	46.8487
0.893	2.49625	0.894	2.15579	0.907	46.8485
0.894	2.4957	0.895	2.15599	0.908	46.8485
0.895	2.4953	0.895	2.15619	0.909	46.8484
0.896	2.49505	0.896	2.15633	0.91	46.8481
0.897	2.49485	0.897	2.15645	0.911	46.8476
0.898	2.49465	0.898	2.15656	0.912	46.8472
0.898	2.49445	0.899	2.15666	0.912	46.8467
0.899	2.49426	0.9	2.15674	0.913	46.8462
0.9	2.49406	0.9	2.15682	0.914	46.8458
0.901	2.49386	0.901	2.15691	0.915	46.8454
0.902	2.49366	0.902	2.15694	0.916	46.8451
0.903	2.49348	0.903	2.15693	0.917	46.8453
0.903	2.49344	0.904	2.15692	0.917	46.8455
0.904	2.49348	0.905	2.1567	0.918	46.8458
0.905	2.49352	0.905	2.15622	0.919	46.8461
0.906	2.49356	0.906	2.15565	0.92	46.8463
0.907	2.49361	0.907	2.15509	0.921	46.8464
0.908	2.49365	0.908	2.15455	0.922	46.8465
0.908	2.49369	0.909	2.15419	0.923	46.8465
0.909	2.49378	0.91	2.1539	0.923	46.8464
0.91	2.494	0.91	2.15361	0.924	46.8464
0.911	2.49413	0.911	2.15353	0.925	46.8463
0.912	2.49407	0.912	2.15357	0.926	46.8462
0.913	2.49397	0.913	2.15361	0.927	46.8464
0.913	2.49386	0.914	2.15365	0.928	46.8467
0.914	2.49376	0.915	2.15364	0.928	46.847
0.915	2.49366	0.915	2.15359	0.929	46.8471
0.916	2.49355	0.916	2.15353	0.93	46.8471
0.917	2.49345	0.917	2.1534	0.931	46.8471
0.918	2.49331	0.918	2.15319	0.932	46.8471
0.918	2.49311	0.919	2.15296	0.933	46.8469
0.919	2.49308	0.92	2.15273	0.934	46.8467
0.92	2.4932	0.92	2.15247	0.934	46.8464
0.921	2.49333	0.921	2.15213	0.935	46.8461
0.922	2.49345	0.922	2.15175	0.936	46.8457
0.923	2.49358	0.923	2.15136	0.937	46.8453
0.923	2.4937	0.924	2.15083	0.938	46.8449
0.924	2.49382	0.925	2.15021	0.939	46.8445
0.925	2.49395	0.925	2.14959	0.939	46.8443
0.926	2.49415	0.926	2.14896	0.94	46.8441
0.927	2.49454	0.927	2.14845	0.941	46.8438
0.928	2.49506	0.928	2.14805	0.942	46.8437
0.928	2.49564	0.929	2.1477	0.943	46.8436
0.929	2.49622	0.93	2.14738	0.944	46.8436
0.93	2.4968	0.93	2.14752	0.944	46.8436
0.931	2.49737	0.931	2.14784	0.945	46.8434
0.932	2.49795	0.932	2.14817	0.946	46.8432
0.933	2.49853	0.933	2.1485	0.947	46.843
0.933	2.49911	0.934	2.1486	0.948	46.8427
0.934	2.49966	0.935	2.14861	0.949	46.8421
0.935	2.5001	0.935	2.14862	0.95	46.8415
0.936	2.50042	0.936	2.14845	0.95	46.8409
0.937	2.50067	0.937	2.14803	0.951	46.8403
0.938	2.50092	0.938	2.14755	0.952	46.8401
0.938	2.50118	0.939	2.14711	0.953	46.8399
0.939	2.50143	0.94	2.14666	0.954	46.8399
0.94	2.50169	0.94	2.14621	0.955	46.8404
0.941	2.50194	0.941	2.14575	0.955	46.8411
0.942	2.50212	0.942	2.14529	0.956	46.8419
0.943	2.50214	0.943	2.14506	0.957	46.8426
0.943	2.50207	0.944	2.14515	0.958	46.8429
0.944	2.50201	0.945	2.14531	0.959	46.843
0.945	2.50195	0.945	2.14546	0.96	46.843
0.946	2.50189	0.946	2.14578	0.961	46.8428
0.947	2.50183	0.947	2.14637	0.961	46.8423
0.948	2.50177	0.948	2.14708	0.962	46.8418
0.948	2.5017	0.949	2.14778	0.963	46.8413
0.949	2.50165	0.95	2.14844	0.964	46.8409
0.95	2.50172	0.95	2.14905	0.965	46.8406
0.951	2.50184	0.951	2.14965	0.966	46.8402
0.952	2.50184	0.952	2.15026	0.966	46.8399
0.953	2.50178	0.953	2.15071	0.967	46.8396
0.953	2.50171	0.954	2.15099	0.968	46.8392
0.954	2.50164	0.955	2.15127	0.969	46.8388
0.955	2.50157	0.955	2.15143	0.97	46.8385
0.956	2.5015	0.956	2.15137	0.971	46.8382
0.957	2.50144	0.957	2.15123	0.971	46.8381
0.958	2.50122	0.958	2.15108	0.972	46.8381
0.958	2.50077	0.959	2.15099	0.973	46.8382
0.959	2.50026	0.96	2.15098	0.974	46.8383
0.96	2.49985	0.96	2.15101	0.975	46.8385
0.961	2.49952	0.961	2.151	0.976	46.8387
0.962	2.49918	0.962	2.15084	0.977	46.8389
0.962	2.49884	0.963	2.15055	0.977	46.8392
0.963	2.49851	0.964	2.15026	0.978	46.8396
0.964	2.49817	0.965	2.14996	0.979	46.8398
0.965	2.49784	0.965	2.14978	0.98	46.8398
0.966	2.49772	0.966	2.14972	0.981	46.8395
0.967	2.49783	0.967	2.14967	0.982	46.8392
0.967	2.49787	0.968	2.14978	0.982	46.8389
0.968	2.49777	0.969	2.15009	0.983	46.8385
0.969	2.49761	0.969	2.15047	0.984	46.838
0.97	2.49744	0.97	2.15085	0.985	46.8375
0.971	2.49728	0.971	2.15119	0.986	46.8372
0.972	2.49712	0.972	2.15117	0.987	46.8371
0.972	2.49696	0.973	2.15086	0.988	46.837
0.973	2.49674	0.974	2.15055	0.988	46.837
0.974	2.4963	0.974	2.1502	0.989	46.837
0.975	2.49575	0.975	2.14982	0.99	46.8372
0.976	2.49523	0.976	2.14944	0.991	46.8376
0.977	2.49475	0.977	2.14906	0.992	46.838
0.977	2.4943	0.978	2.14882	0.993	46.8383
0.978	2.49385	0.979	2.14884	0.993	46.8385
0.979	2.49338	0.979	2.14897	0.994	46.8388
0.98	2.49288	0.98	2.14909	0.995	46.8391
0.981	2.49238	0.981	2.14929	0.996	46.8389
0.982	2.49182	0.982	2.14956	0.997	46.8383
0.982	2.49109	0.983	2.14985	0.998	46.8376
0.983	2.49038	0.984	2.15013	0.999	46.8369
0.984	2.48984	0.984	2.15013	0.999	46.8362
0.985	2.48941	0.985	2.14985	1	46.8354
0.986	2.48899	0.986	2.14952	1.001	46.8346
0.987	2.48856	0.987	2.14917	1.002	46.8339
0.987	2.48813	0.988	2.14879	1.003	46.8336
0.988	2.48771	0.989	2.14839	1.004	46.8334
0.989	2.48733	0.989	2.14798	1.004	46.8331
0.99	2.48717	0.99	2.14758	1.005	46.8333
0.991	2.48726	0.991	2.14725	1.006	46.8334
0.992	2.48727	0.992	2.14697	1.007	46.8335
0.992	2.48714	0.993	2.1467	1.008	46.8336
0.993	2.48701	0.994	2.14648	1.009	46.8338
0.994	2.48688	0.994	2.14639	1.009	46.834
0.995	2.48675	0.995	2.14635	1.01	46.8341
0.996	2.48662	0.996	2.14631	1.011	46.8343
0.997	2.48649	0.997	2.14636	1.012	46.8344
0.997	2.48636	0.998	2.14663	1.013	46.8346
0.998	2.48622	0.999	2.14703	1.014	46.8348
0.999	2.48618	0.999	2.14742	1.015	46.8349
1	2.4864	1	2.14763	1.015	46.8349
1.001	2.48675	1.001	2.14747	1.016	46.8348
1.002	2.48709	1.002	2.14728	1.017	46.8347
1.002	2.48743	1.003	2.1471	1.018	46.8346
1.003	2.48778	1.004	2.14706	1.019	46.8344
1.004	2.48812	1.004	2.14718	1.02	46.8342
1.005	2.48847	1.005	2.1473	1.02	46.8341
1.006	2.48885	1.006	2.14743	1.021	46.8341
1.007	2.4893	1.007	2.14765	1.022	46.8346
1.007	2.48962	1.008	2.1481	1.023	46.8351
1.008	2.48964	1.009	2.14855	1.024	46.8355
1.009	2.48963	1.009	2.14891	1.025	46.836
1.01	2.48963	1.01	2.14902	1.026	46.8366
1.011	2.48962	1.011	2.14906	1.026	46.8371
1.012	2.48961	1.012	2.14909	1.027	46.8375
1.012	2.48961	1.013	2.1491	1.028	46.8377
1.013	2.48959	1.014	2.14901	1.029	46.8378
1.014	2.48949	1.014	2.14886	1.03	46.8378
1.015	2.48932	1.015	2.14871	1.031	46.8379
1.016	2.48932	1.016	2.14859	1.031	46.838
1.017	2.4895	1.017	2.14851	1.032	46.838
1.017	2.48968	1.018	2.14843	1.033	46.8381
1.018	2.48986	1.019	2.14834	1.034	46.8381
1.019	2.49004	1.019	2.14825	1.035	46.8383
1.02	2.49022	1.02	2.14811	1.036	46.8384
1.021	2.4904	1.021	2.14796	1.036	46.8385
1.022	2.4905	1.022	2.14782	1.037	46.8386
1.022	2.49035	1.023	2.14762	1.038	46.8386
1.023	2.4901	1.024	2.14733	1.039	46.8386
1.024	2.48999	1.024	2.14703	1.04	46.8387
1.025	2.48991	1.025	2.14673	1.041	46.8387
1.026	2.48982	1.026	2.14643	1.042	46.8389
1.026	2.48973	1.027	2.14613	1.042	46.839
1.027	2.48965	1.028	2.14583	1.043	46.8392
1.028	2.48956	1.029	2.14554	1.044	46.8395
1.029	2.48947	1.029	2.14528	1.045	46.8399
1.03	2.48949	1.03	2.14505	1.046	46.8402
1.031	2.48963	1.031	2.14482	1.047	46.8403
1.031	2.48964	1.032	2.14464	1.047	46.8403
1.032	2.48938	1.033	2.14453	1.048	46.8403
1.033	2.48911	1.034	2.14444	1.049	46.8403
1.034	2.48883	1.034	2.14435	1.05	46.8404
1.035	2.48856	1.035	2.14418	1.051	46.8405
1.036	2.48828	1.036	2.14386	1.052	46.8406
1.036	2.488	1.037	2.14351	1.053	46.8407
1.037	2.48771	1.038	2.1431	1.053	46.8408
1.038	2.48724	1.039	2.14252	1.054	46.8409
1.039	2.48656	1.039	2.14179	1.055	46.8411
1.04	2.48589	1.04	2.14107	1.056	46.8411
1.041	2.48522	1.041	2.14034	1.057	46.8411
1.041	2.48454	1.042	2.13985	1.058	46.841
1.042	2.48387	1.043	2.13968	1.058	46.8409
1.043	2.4832	1.044	2.13954	1.059	46.8408
1.044	2.48252	1.044	2.13953	1.06	46.8409
1.045	2.48185	1.045	2.13977	1.061	46.8409
1.046	2.48121	1.046	2.1401	1.062	46.8409
1.046	2.48076	1.047	2.14043	1.063	46.8412
1.047	2.48036	1.048	2.14079	1.064	46.8415
1.048	2.47988	1.049	2.1411	1.064	46.8418
1.049	2.47938	1.049	2.14115	1.065	46.8421
1.05	2.47889	1.05	2.14118	1.066	46.8424
1.051	2.47839	1.051	2.14112	1.067	46.8427
1.051	2.4779	1.052	2.14071	1.068	46.8429
1.052	2.47741	1.053	2.14017	1.069	46.8432
1.053	2.47692	1.053	2.13962	1.069	46.8434
1.054	2.47644	1.054	2.13909	1.07	46.8436
1.055	2.47606	1.055	2.13864	1.071	46.8439
1.056	2.47577	1.056	2.13828	1.072	46.8441
1.056	2.47563	1.057	2.13792	1.073	46.8443
1.057	2.47549	1.058	2.13761	1.074	46.8446
1.058	2.47535	1.058	2.13744	1.074	46.8449
1.059	2.47522	1.059	2.13727	1.075	46.8452
1.06	2.47508	1.06	2.13709	1.076	46.8457
1.061	2.47494	1.061	2.13693	1.077	46.8461
1.061	2.4748	1.062	2.1368	1.078	46.8466
1.062	2.47463	1.063	2.13669	1.079	46.8471
1.063	2.4744	1.063	2.13663	1.08	46.8477
1.064	2.4744	1.064	2.13674	1.08	46.8483
1.065	2.47466	1.065	2.13699	1.081	46.8489
1.066	2.47491	1.066	2.13724	1.082	46.8493
1.066	2.47516	1.067	2.13749	1.083	46.8497
1.067	2.47541	1.068	2.13774	1.084	46.8501
1.068	2.47566	1.068	2.13798	1.085	46.8505
1.069	2.47591	1.069	2.13823	1.085	46.8507
1.07	2.47619	1.07	2.13844	1.086	46.8509
1.071	2.47661	1.071	2.13856	1.087	46.851
1.071	2.47708	1.072	2.13869	1.088	46.8511
1.072	2.47733	1.073	2.13881	1.089	46.8509
1.073	2.47753	1.073	2.13891	1.09	46.8507
1.074	2.47772	1.074	2.13891	1.091	46.8504
1.075	2.47792	1.075	2.1389	1.091	46.8502
1.076	2.47811	1.076	2.13888	1.092	46.8499
1.076	2.47831	1.077	2.13878	1.093	46.8495
1.077	2.4785	1.078	2.1385	1.094	46.8492
1.078	2.47854	1.078	2.13822	1.095	46.8491
1.079	2.47804	1.079	2.13798	1.096	46.8492
1.08	2.47758	1.08	2.13788	1.096	46.8492
1.081	2.47731	1.081	2.13797	1.097	46.8494
1.081	2.47703	1.082	2.13806	1.098	46.8496
1.082	2.47676	1.083	2.1382	1.099	46.8498
1.083	2.47648	1.083	2.13849	1.1	46.8501
1.084	2.47622	1.084	2.13886	1.101	46.8502
1.085	2.47598	1.085	2.13924	1.101	46.85
1.086	2.47573	1.086	2.13952	1.102	46.8497
1.086	2.47553	1.087	2.13953	1.103	46.8494
1.087	2.47594	1.088	2.13939	1.104	46.849
1.088	2.47617	1.088	2.13925	1.105	46.8485
1.089	2.47631	1.089	2.13905	1.106	46.8479
1.09	2.47644	1.09	2.13875	1.107	46.8473
1.091	2.47658	1.091	2.13844	1.107	46.847
1.091	2.47671	1.092	2.13814	1.108	46.847
1.092	2.47685	1.093	2.13796	1.109	46.8476
1.093	2.47698	1.093	2.13811	1.11	46.847
1.094	2.47712	1.094	2.13838	1.111	46.8462
1.095	2.47704	1.095	2.13873	1.112	46.8455
1.095	2.47676	1.096	2.1393	1.112	46.8451
1.096	2.47638	1.097	2.14003	1.113	46.8448
1.097	2.47596	1.098	2.14075	1.114	46.8445
1.098	2.47553	1.098	2.14145	1.115	46.8443
1.099	2.4751	1.099	2.14206	1.116	46.8441
1.1	2.47467	1.1	2.14254	1.117	46.8439
1.1	2.47425	1.101	2.14306	1.118	46.8438
1.101	2.47382	1.102	2.14352	1.118	46.8438
1.102	2.47339	1.103	2.14357	1.119	46.844
1.103	2.47314	1.103	2.14362	1.12	46.8442
1.104	2.47291	1.104	2.14367	1.121	46.8444
1.105	2.4728	1.105	2.14371	1.122	46.8447
1.105	2.47269	1.106	2.14338	1.123	46.8449
1.106	2.47258	1.107	2.13847	1.123	46.8452
1.107	2.47248	1.108	2.1382	1.124	46.8455
1.108	2.47237	1.108	2.13866	1.125	46.8456
1.109	2.47221	1.109	2.13903	1.126	46.8454
1.11	2.4679	1.11	2.13921	1.127	46.8453
1.11	2.46602	1.111	2.1392	1.128	46.8451
1.111	2.46549	1.112	2.13918	1.129	46.8448
1.112	2.46506	1.113	2.1389	1.129	46.8444
1.113	2.46469	1.113	2.13862	1.13	46.844
1.114	2.46436	1.114	2.13833	1.131	46.8437
1.115	2.46405	1.115	2.13805	1.132	46.8437
1.115	2.46375	1.116	2.13779	1.133	46.8439
1.116	2.46358	1.117	2.13768	1.134	46.844
1.117	2.46326	1.118	2.13757	1.134	46.8443
1.118	2.46268	1.118	2.13756	1.135	46.8446
1.119	2.46209	1.119	2.13765	1.136	46.8449
1.12	2.46151	1.12	2.13775	1.137	46.8452
1.12	2.46092	1.121	2.13784	1.138	46.8453
1.121	2.46034	1.122	2.13793	1.139	46.845
1.122	2.45975	1.123	2.13779	1.139	46.8447
1.123	2.45917	1.123	2.13743	1.14	46.8443
1.124	2.4586	1.124	2.137	1.141	46.8439
1.125	2.45822	1.125	2.13608	1.142	46.8434
1.125	2.4581	1.126	2.13517	1.143	46.8428
1.126	2.45808	1.127	2.13424	1.144	46.8423
1.127	2.45806	1.128	2.13333	1.145	46.8419
1.128	2.45804	1.128	2.13248	1.145	46.8414
1.129	2.45802	1.129	2.13206	1.146	46.841
1.13	2.458	1.13	2.13163	1.147	46.8406
1.13	2.45798	1.131	2.1312	1.148	46.8404
1.131	2.45796	1.132	2.13074	1.149	46.8402
1.132	2.45796	1.133	2.13029	1.15	46.84
1.133	2.45788	1.133	2.12984	1.15	46.8399
1.134	2.45773	1.134	2.1294	1.151	46.8399
1.135	2.45756	1.135	2.12892	1.152	46.8399
1.135	2.4574	1.136	2.12843	1.153	46.84
1.136	2.45724	1.137	2.12794	1.154	46.8402
1.137	2.45708	1.137	2.1274	1.155	46.8405
1.138	2.45693	1.138	2.12682	1.156	46.8409
1.139	2.45679	1.139	2.12625	1.156	46.8413
1.14	2.45665	1.14	2.12567	1.157	46.8416
1.14	2.45664	1.141	2.12513	1.158	46.8419
1.141	2.45692	1.142	2.12492	1.159	46.8422
1.142	2.45724	1.142	2.12473	1.16	46.8426
1.143	2.45757	1.143	2.12475	1.161	46.8428
1.144	2.45789	1.144	2.12544	1.161	46.8431
1.145	2.45821	1.145	2.12613	1.162	46.8433
1.145	2.45853	1.146	2.12681	1.163	46.8436
1.146	2.45886	1.147	2.12748	1.164	46.8437
1.147	2.45918	1.147	2.12793	1.165	46.8439
1.148	2.45943	1.148	2.12811	1.166	46.8441
1.149	2.45946	1.149	2.12829	1.167	46.8442
1.15	2.45957	1.15	2.12842	1.167	46.8443
1.15	2.46012	1.151	2.12853	1.168	46.8443
1.151	2.46066	1.152	2.12864	1.169	46.8444
1.152	2.46121	1.152	2.12874	1.17	46.8446
1.153	2.46176	1.153	2.12884	1.171	46.8449
1.154	2.46231	1.154	2.12916	1.172	46.8453
1.155	2.46285	1.155	2.12952	1.172	46.8456
1.155	2.4634	1.156	2.12983	1.173	46.8461
1.156	2.46392	1.157	2.12988	1.174	46.8467
1.157	2.46438	1.157	2.12988	1.175	46.8472
1.158	2.46472	1.158	2.12988	1.176	46.8477
1.159	2.46479	1.159	2.12988	1.177	46.8481
1.16	2.46481	1.16	2.12979	1.177	46.8485
1.16	2.46482	1.161	2.1296	1.178	46.8488
1.161	2.46483	1.162	2.1294	1.179	46.8491
1.162	2.46485	1.162	2.12912	1.18	46.8491
1.163	2.46486	1.163	2.12879	1.181	46.8491
1.164	2.46488	1.164	2.12844	1.182	46.8491
1.164	2.46489	1.165	2.1281	1.183	46.8492
1.165	2.46491	1.166	2.1278	1.183	46.8494
1.166	2.46487	1.167	2.12793	1.184	46.8496
1.167	2.46474	1.167	2.12814	1.185	46.8498
1.168	2.46461	1.168	2.12834	1.186	46.8501
1.169	2.46448	1.169	2.12849	1.187	46.8504
1.169	2.46436	1.17	2.12864	1.188	46.8507
1.17	2.46423	1.171	2.12878	1.188	46.851
1.171	2.4641	1.172	2.12892	1.189	46.8512
1.172	2.46398	1.172	2.12906	1.19	46.8513
1.173	2.4639	1.173	2.12922	1.191	46.8515
1.174	2.46385	1.174	2.12939	1.192	46.8516
1.174	2.46378	1.175	2.12956	1.193	46.8518
1.175	2.4637	1.176	2.12974	1.194	46.852
1.176	2.46362	1.177	2.12993	1.194	46.8522
1.177	2.46353	1.177	2.13011	1.195	46.8523
1.178	2.46345	1.178	2.13029	1.196	46.8522
1.179	2.46337	1.179	2.13052	1.197	46.8521
1.179	2.46328	1.18	2.13078	1.198	46.852
1.18	2.46321	1.181	2.13105	1.199	46.8519
1.181	2.46316	1.182	2.1315	1.199	46.852
1.182	2.46301	1.182	2.13206	1.2	46.8521
1.183	2.46259	1.183	2.13264	1.201	46.8522
1.184	2.46217	1.184	2.13322	1.202	46.8523
1.184	2.46175	1.185	2.13365	1.203	46.8524
1.185	2.46133	1.186	2.13347	1.204	46.8525
1.186	2.46091	1.187	2.13315	1.204	46.8528
1.187	2.46049	1.187	2.13277	1.205	46.8531
1.188	2.46007	1.188	2.13206	1.206	46.8535
1.189	2.45973	1.189	2.13129	1.207	46.854
1.189	2.45973	1.19	2.13052	1.208	46.8544
1.19	2.46008	1.191	2.12975	1.209	46.8549
1.191	2.46059	1.192	2.12901	1.21	46.8555
1.192	2.46109	1.192	2.1283	1.21	46.856
1.193	2.46161	1.193	2.1276	1.211	46.8567
1.194	2.46214	1.194	2.1275	1.212	46.8575
1.194	2.46266	1.195	2.12769	1.213	46.8582
1.195	2.46319	1.196	2.12791	1.214	46.8589
1.196	2.46371	1.197	2.12813	1.215	46.8596
1.197	2.46416	1.197	2.1284	1.215	46.8601
1.198	2.4642	1.198	2.12894	1.216	46.8607
1.199	2.46407	1.199	2.12952	1.217	46.8612
1.199	2.46395	1.2	2.12998	1.218	46.8617
1.2	2.46384	1.201	2.1301	1.219	46.8622
1.201	2.46372	1.202	2.13015	1.22	46.8627
1.202	2.4636	1.202	2.1302	1.221	46.8632
1.203	2.46349	1.203	2.13025	1.221	46.864
1.204	2.46337	1.204	2.13037	1.222	46.8648
1.204	2.46326	1.205	2.13055	1.223	46.8657
1.205	2.46317	1.206	2.13073	1.224	46.8664
1.206	2.46322	1.207	2.13092	1.225	46.867
1.207	2.46328	1.207	2.13113	1.226	46.8677
1.208	2.46334	1.208	2.13133	1.226	46.8684
1.209	2.46341	1.209	2.13154	1.227	46.869
1.209	2.46347	1.21	2.13175	1.228	46.8696
1.21	2.46353	1.211	2.13201	1.229	46.8701
1.211	2.4636	1.212	2.13228	1.23	46.8705
1.212	2.46366	1.212	2.13255	1.231	46.8708
1.213	2.46373	1.213	2.13286	1.232	46.8712
1.214	2.46383	1.214	2.1332	1.232	46.8715
1.214	2.46399	1.215	2.13354	1.233	46.8719
1.215	2.46409	1.216	2.13388	1.234	46.8722
1.216	2.46419	1.216	2.13421	1.235	46.8725
1.217	2.4643	1.217	2.13453	1.236	46.8727
1.218	2.4644	1.218	2.13484	1.237	46.8728
1.219	2.4645	1.219	2.13514	1.237	46.8729
1.219	2.46461	1.22	2.13538	1.238	46.873
1.22	2.46471	1.221	2.13561	1.239	46.873
1.221	2.46483	1.221	2.13584	1.24	46.8731
1.222	2.46507	1.222	2.13607	1.241	46.8729
1.223	2.46531	1.223	2.13614	1.242	46.8728
1.224	2.46553	1.224	2.13609	1.242	46.8727
1.224	2.46575	1.225	2.136	1.243	46.8729
1.225	2.46597	1.226	2.13597	1.244	46.8731
1.226	2.46619	1.226	2.136	1.245	46.8733
1.227	2.46641	1.227	2.13605	1.246	46.8734
1.228	2.46663	1.228	2.13611	1.247	46.8734
1.229	2.46685	1.229	2.13623	1.248	46.8733
1.229	2.46704	1.23	2.13664	1.248	46.8732
1.23	2.46698	1.231	2.13715	1.249	46.873
1.231	2.4666	1.231	2.13766	1.25	46.8726
1.232	2.4661	1.232	2.13791	1.251	46.8723
1.233	2.4656	1.233	2.138	1.252	46.8719
1.233	2.46509	1.234	2.13809	1.253	46.8715
1.234	2.46459	1.235	2.13817	1.253	46.871
1.235	2.46409	1.236	2.13774	1.254	46.8705
1.236	2.46359	1.236	2.13695	1.255	46.8699
1.237	2.46307	1.237	2.13611	1.256	46.8691
1.238	2.46239	1.238	2.13545	1.257	46.8683
1.238	2.46158	1.239	2.13524	1.258	46.8675
1.239	2.4612	1.24	2.13521	1.259	46.8668
1.24	2.46109	1.241	2.13518	1.259	46.866
1.241	2.46098	1.241	2.13526	1.26	46.8652
1.242	2.46086	1.242	2.13564	1.261	46.8645
1.243	2.46075	1.243	2.13615	1.262	46.8641
1.243	2.46064	1.244	2.13665	1.263	46.864
1.244	2.46053	1.245	2.13697	1.264	46.8639
1.245	2.46042	1.246	2.13709	1.264	46.8638
1.246	2.46024	1.246	2.13716	1.265	46.8638
1.247	2.46005	1.247	2.13723	1.266	46.8639
1.248	2.45969	1.248	2.13729	1.267	46.864
1.248	2.45931	1.249	2.13735	1.268	46.864
1.249	2.45893	1.25	2.1374	1.269	46.8638
1.25	2.45855	1.251	2.13746	1.269	46.8636
1.251	2.45817	1.251	2.13765	1.27	46.8635
1.252	2.45779	1.252	2.13797	1.271	46.8634
1.253	2.45742	1.253	2.13833	1.272	46.8633
1.253	2.45714	1.254	2.13868	1.273	46.8633
1.254	2.457	1.255	2.13899	1.274	46.8633
1.255	2.45683	1.256	2.13928	1.275	46.8633
1.256	2.45656	1.256	2.13956	1.275	46.8632
1.257	2.45629	1.257	2.1397	1.276	46.8631
1.258	2.45602	1.258	2.13943	1.277	46.863
1.258	2.45575	1.259	2.13901	1.278	46.863
1.259	2.45548	1.26	2.1386	1.279	46.8631
1.26	2.45521	1.261	2.13819	1.28	46.8631
1.261	2.45493	1.261	2.13783	1.28	46.8631
1.262	2.45437	1.262	2.13749	1.281	46.8627
1.263	2.45377	1.263	2.13715	1.282	46.8622
1.263	2.45304	1.264	2.137	1.283	46.8617
1.264	2.45226	1.265	2.13719	1.284	46.8612
1.265	2.45148	1.266	2.1375	1.285	46.8605
1.266	2.4507	1.266	2.13782	1.286	46.8597
1.267	2.44992	1.267	2.13809	1.286	46.8589
1.268	2.44913	1.268	2.13829	1.287	46.8584
1.268	2.44834	1.269	2.13847	1.288	46.8582
1.269	2.44763	1.27	2.13865	1.289	46.858
1.27	2.44718	1.271	2.13832	1.29	46.8578
1.271	2.44672	1.271	2.13765	1.291	46.8577
1.272	2.4465	1.272	2.13698	1.291	46.8578
1.273	2.4463	1.273	2.13632	1.292	46.8578
1.273	2.4461	1.274	2.13587	1.293	46.8578
1.274	2.4459	1.275	2.13562	1.294	46.8581
1.275	2.4457	1.276	2.13538	1.295	46.8583
1.276	2.4455	1.276	2.13515	1.296	46.8586
1.277	2.4453	1.277	2.13507	1.297	46.8588
1.278	2.44498	1.278	2.1351	1.297	46.8593
1.278	2.44459	1.279	2.13514	1.298	46.8598
1.279	2.44435	1.28	2.13504	1.299	46.8603
1.28	2.44432	1.281	2.13451	1.3	46.8607
1.281	2.44429	1.281	2.13374	1.301	46.8607
1.282	2.44426	1.282	2.13297	1.302	46.8608
1.283	2.44424	1.283	2.13217	1.302	46.8608
1.283	2.44421	1.284	2.13127	1.303	46.8608
1.284	2.44418	1.285	2.13031	1.304	46.8602
1.285	2.44416	1.286	2.12935	1.305	46.8596
1.286	2.44398	1.286	2.12855	1.306	46.859
1.287	2.44379	1.287	2.12795	1.307	46.8584
1.288	2.44366	1.288	2.12743	1.307	46.8579
1.288	2.44355	1.289	2.1269	1.308	46.8574
1.289	2.44345	1.29	2.12639	1.309	46.8569
1.29	2.44334	1.291	2.12589	1.31	46.8565
1.291	2.44323	1.291	2.1254	1.311	46.8563
1.292	2.44312	1.292	2.12491	1.312	46.856
1.293	2.44301	1.293	2.1243	1.313	46.8558
1.293	2.44336	1.294	2.12355	1.313	46.8555
1.294	2.44402	1.295	2.12276	1.314	46.8553
1.295	2.44461	1.296	2.12197	1.315	46.8551
1.296	2.44506	1.296	2.12123	1.316	46.8549
1.297	2.4455	1.297	2.12055	1.317	46.8548
1.298	2.44594	1.298	2.11989	1.318	46.8546
1.298	2.44636	1.299	2.11935	1.318	46.8545
1.299	2.44679	1.3	2.11918	1.319	46.8543
1.3	2.44723	1.3	2.11924	1.32	46.854
1.301	2.44765	1.301	2.11929	1.321	46.8537
1.302	2.44787	1.302	2.11937	1.322	46.8535
1.302	2.44806	1.303	2.11962	1.323	46.8536
1.303	2.44851	1.304	2.11996	1.324	46.8539
1.304	2.44903	1.305	2.1203	1.324	46.8541
1.305	2.44955	1.305	2.12046	1.325	46.8544
1.306	2.45007	1.306	2.12029	1.326	46.8546
1.307	2.45059	1.307	2.11998	1.327	46.8548
1.307	2.45111	1.308	2.11966	1.328	46.855
1.308	2.45163	1.309	2.11929	1.329	46.855
1.309	2.45215	1.31	2.11884	1.329	46.8547
1.31	2.45267	1.31	2.11838	1.33	46.8543
1.311	2.45313	1.311	2.11792	1.331	46.8539
1.312	2.45336	1.312	2.11793	1.332	46.8533
1.312	2.45354	1.313	2.11831	1.333	46.8526
1.313	2.45373	1.314	2.11868	1.334	46.8519
1.314	2.45392	1.315	2.11907	1.334	46.8511
1.315	2.4541	1.315	2.11944	1.335	46.8503
1.316	2.45429	1.316	2.1198	1.336	46.8494
1.317	2.45448	1.317	2.12016	1.337	46.8485
1.317	2.45429	1.318	2.12051	1.338	46.848
1.318	2.45403	1.319	2.12074	1.339	46.8479
1.319	2.45388	1.32	2.12082	1.34	46.8478
1.32	2.45379	1.32	2.1209	1.34	46.8477
1.321	2.45372	1.321	2.12103	1.341	46.8478
1.322	2.45365	1.322	2.12133	1.342	46.8481
1.322	2.45358	1.323	2.12177	1.343	46.8485
1.323	2.4535	1.324	2.12221	1.344	46.8489
1.324	2.45343	1.325	2.12267	1.345	46.8491
1.325	2.45332	1.325	2.12323	1.345	46.8492
1.326	2.45311	1.326	2.12385	1.346	46.8494
1.327	2.45289	1.327	2.12448	1.347	46.8495
1.327	2.45279	1.328	2.12513	1.348	46.8496
1.328	2.45273	1.329	2.12581	1.349	46.8497
1.329	2.45266	1.33	2.12649	1.35	46.8497
1.33	2.4526	1.33	2.12717	1.351	46.8498
1.331	2.45253	1.331	2.12784	1.351	46.8501
1.332	2.45247	1.332	2.12849	1.352	46.8503
1.332	2.4524	1.333	2.12914	1.353	46.8506
1.333	2.45273	1.334	2.1297	1.354	46.8509
1.334	2.4533	1.335	2.12994	1.355	46.8511
1.335	2.45353	1.335	2.12996	1.356	46.8513
1.336	2.45341	1.336	2.12998	1.356	46.8515
1.337	2.45323	1.337	2.13001	1.357	46.8517
1.337	2.45305	1.338	2.12998	1.358	46.8518
1.338	2.45288	1.339	2.1299	1.359	46.8519
1.339	2.4527	1.34	2.12979	1.36	46.852
1.34	2.45253	1.34	2.12978	1.361	46.8522
1.341	2.45235	1.341	2.12986	1.362	46.8525
1.342	2.45213	1.342	2.12997	1.362	46.8528
1.342	2.45192	1.343	2.13008	1.363	46.853
1.343	2.4519	1.344	2.13016	1.364	46.8531
1.344	2.45193	1.345	2.13008	1.365	46.8532
1.345	2.45195	1.345	2.1299	1.366	46.8532
1.346	2.45197	1.346	2.1297	1.367	46.8533
1.347	2.452	1.347	2.12942	1.367	46.8534
1.347	2.45202	1.348	2.12909	1.368	46.8535
1.348	2.45204	1.349	2.12876	1.369	46.8537
1.349	2.45194	1.35	2.12844	1.37	46.8541
1.35	2.45172	1.35	2.12817	1.371	46.8546
1.351	2.45149	1.351	2.12798	1.372	46.8551
1.352	2.45126	1.352	2.12779	1.372	46.8556
1.352	2.45104	1.353	2.12782	1.373	46.8563
1.353	2.4508	1.354	2.1281	1.374	46.8571
1.354	2.45057	1.355	2.12846	1.375	46.8579
1.355	2.45034	1.355	2.12881	1.376	46.8586
1.356	2.45011	1.356	2.12917	1.377	46.8589
1.357	2.44987	1.357	2.12954	1.378	46.8592
1.357	2.44998	1.358	2.12993	1.378	46.8594
1.358	2.45026	1.359	2.13036	1.379	46.8595
1.359	2.45087	1.36	2.13091	1.38	46.859
1.36	2.45162	1.36	2.13153	1.381	46.8584
1.361	2.45237	1.361	2.13216	1.382	46.8577
1.362	2.45311	1.362	2.13278	1.383	46.8573
1.362	2.45386	1.363	2.13334	1.383	46.8573
1.363	2.45461	1.364	2.13371	1.384	46.8572
1.364	2.45535	1.365	2.13397	1.385	46.8572
1.365	2.45608	1.365	2.13392	1.386	46.8572
1.366	2.4567	1.366	2.13363	1.387	46.8574
1.366	2.45732	1.367	2.13333	1.388	46.8577
1.367	2.45803	1.368	2.13301	1.389	46.8578
1.368	2.45877	1.369	2.13268	1.389	46.8579
1.369	2.45951	1.37	2.13233	1.39	46.8578
1.37	2.46024	1.37	2.13194	1.391	46.8578
1.371	2.46098	1.371	2.13159	1.392	46.8577
1.371	2.46172	1.372	2.13135	1.393	46.8575
1.372	2.46246	1.373	2.13118	1.394	46.8573
1.373	2.46339	1.374	2.13102	1.394	46.857
1.374	2.4645	1.375	2.13085	1.395	46.8569
1.375	2.46531	1.375	2.13075	1.396	46.857
1.376	2.46585	1.376	2.13093	1.397	46.8572
1.376	2.46633	1.377	2.13139	1.398	46.8575
1.377	2.46681	1.378	2.1317	1.399	46.8577
1.378	2.46729	1.379	2.13171	1.399	46.858
1.379	2.46777	1.38	2.13169	1.4	46.8584
1.38	2.46825	1.38	2.13166	1.401	46.8587
1.381	2.46874	1.381	2.13164	1.402	46.859
1.381	2.46893	1.382	2.13156	1.403	46.8592
1.382	2.46903	1.383	2.13135	1.404	46.8594
1.383	2.46917	1.384	2.13116	1.405	46.8597
1.384	2.46931	1.384	2.13111	1.405	46.8601
1.385	2.46946	1.385	2.13118	1.406	46.8605
1.386	2.46961	1.386	2.13124	1.407	46.861
1.386	2.46976	1.387	2.13131	1.408	46.8614
1.387	2.4699	1.388	2.13139	1.409	46.8617
1.388	2.47005	1.389	2.13154	1.41	46.862
1.389	2.47023	1.389	2.13175	1.41	46.8622
1.39	2.47047	1.39	2.13195	1.411	46.8623
1.391	2.47084	1.391	2.13214	1.412	46.8622
1.391	2.47134	1.392	2.13232	1.413	46.8621
1.392	2.47186	1.393	2.13251	1.414	46.8619
1.393	2.47238	1.394	2.13269	1.415	46.8618
1.394	2.4729	1.394	2.13273	1.416	46.8616
1.395	2.47342	1.395	2.13247	1.416	46.8615
1.396	2.47394	1.396	2.13214	1.417	46.8613
1.396	2.47446	1.397	2.13188	1.418	46.8616
1.397	2.47503	1.398	2.13167	1.419	46.8621
1.398	2.47564	1.399	2.13146	1.42	46.8625
1.399	2.47587	1.399	2.13124	1.421	46.863
1.4	2.47595	1.4	2.13101	1.421	46.8634
1.401	2.47602	1.401	2.13066	1.422	46.8639
1.401	2.4761	1.402	2.13021	1.423	46.8643
1.402	2.47617	1.403	2.12974	1.424	46.8648
1.403	2.47625	1.404	2.12921	1.425	46.8647
1.404	2.47632	1.404	2.12868	1.426	46.8646
1.405	2.47639	1.405	2.12815	1.427	46.8645
1.406	2.47638	1.406	2.12761	1.427	46.8646
1.406	2.47636	1.407	2.12731	1.428	46.8648
1.407	2.47642	1.408	2.12735	1.429	46.8651
1.408	2.47654	1.409	2.12739	1.43	46.8654
1.409	2.47665	1.409	2.12735	1.431	46.8658
1.41	2.47677	1.41	2.12724	1.432	46.8663
1.411	2.47689	1.411	2.12713	1.432	46.8669
1.411	2.47701	1.412	2.12702	1.433	46.8673
1.412	2.47713	1.413	2.12686	1.434	46.8675
1.413	2.47722	1.414	2.12659	1.435	46.8677
1.414	2.47719	1.414	2.12625	1.436	46.8679
1.415	2.47694	1.415	2.12606	1.437	46.8681
1.416	2.47648	1.416	2.1261	1.437	46.868
1.416	2.47595	1.417	2.12622	1.438	46.8677
1.417	2.47542	1.418	2.12634	1.439	46.8674
1.418	2.47488	1.419	2.12646	1.44	46.867
1.419	2.47435	1.419	2.12676	1.441	46.8665
1.42	2.47381	1.42	2.12727	1.442	46.8659
1.421	2.47328	1.421	2.12781	1.443	46.8654
1.421	2.4726	1.422	2.12829	1.443	46.8649
1.422	2.4717	1.423	2.12851	1.444	46.8644
1.423	2.47095	1.424	2.12873	1.445	46.864
1.424	2.47037	1.424	2.12894	1.446	46.8636
1.425	2.46978	1.425	2.12914	1.447	46.8634
1.426	2.4692	1.426	2.1292	1.448	46.8633
1.426	2.46861	1.427	2.12912	1.448	46.8632
1.427	2.46802	1.428	2.12905	1.449	46.8631
1.428	2.46744	1.429	2.12909	1.45	46.863
1.429	2.46689	1.429	2.12925	1.451	46.8631
1.43	2.4667	1.43	2.1294	1.452	46.8632
1.431	2.46673	1.431	2.12955	1.453	46.8631
1.431	2.4667	1.432	2.1297	1.454	46.8627
1.432	2.46664	1.433	2.12988	1.454	46.8624
1.433	2.46658	1.434	2.13006	1.455	46.862
1.434	2.46652	1.434	2.13024	1.456	46.8617
1.435	2.46646	1.435	2.13042	1.457	46.8613
1.435	2.4664	1.436	2.1306	1.458	46.861
1.436	2.46634	1.437	2.13078	1.459	46.8607
1.437	2.46615	1.438	2.13096	1.459	46.8606
1.438	2.46579	1.439	2.13106	1.46	46.8607
1.439	2.46536	1.439	2.1311	1.461	46.8608
1.44	2.46488	1.44	2.1311	1.462	46.8608
1.44	2.46439	1.441	2.13083	1.463	46.8609
1.441	2.46391	1.442	2.13021	1.464	46.861
1.442	2.46342	1.443	2.1296	1.464	46.861
1.443	2.46294	1.444	2.12898	1.465	46.861
1.444	2.46245	1.444	2.12838	1.466	46.8609
1.445	2.46199	1.445	2.12784	1.467	46.8607
1.445	2.46168	1.446	2.12731	1.468	46.8605
1.446	2.46148	1.447	2.12688	1.469	46.8602
1.447	2.46134	1.448	2.1268	1.47	46.8597
1.448	2.46125	1.449	2.1269	1.47	46.8591
1.449	2.46116	1.449	2.127	1.471	46.8585
1.45	2.46108	1.45	2.12712	1.472	46.8582
1.45	2.46099	1.451	2.12733	1.473	46.8581
1.451	2.4609	1.452	2.12761	1.474	46.8579
1.452	2.46081	1.453	2.12789	1.475	46.8578
1.453	2.46067	1.454	2.12819	1.475	46.8579
1.454	2.46048	1.454	2.12852	1.476	46.8581
1.455	2.4603	1.455	2.12886	1.477	46.8583
1.455	2.46026	1.456	2.1292	1.478	46.8584
1.456	2.46028	1.457	2.12944	1.479	46.8584
1.457	2.4603	1.458	2.12942	1.48	46.8584
1.458	2.46033	1.459	2.1293	1.481	46.8584
1.459	2.46035	1.459	2.12917	1.481	46.8585
1.46	2.46037	1.46	2.12898	1.482	46.8587
1.46	2.46037	1.461	2.1287	1.483	46.859
1.461	2.46017	1.462	2.12842	1.484	46.8592
1.462	2.45967	1.463	2.12815	1.485	46.8594
1.463	2.45927	1.463	2.12801	1.486	46.8594
1.464	2.4591	1.464	2.12812	1.486	46.8595
1.465	2.45904	1.465	2.12822	1.487	46.8595
1.465	2.45898	1.466	2.12839	1.488	46.8593
1.466	2.45892	1.467	2.12874	1.489	46.8591
1.467	2.45886	1.468	2.12915	1.49	46.8588
1.468	2.4588	1.468	2.12956	1.491	46.8585
1.469	2.45879	1.469	2.12994	1.492	46.8582
1.47	2.45893	1.47	2.13021	1.492	46.858
1.47	2.45914	1.471	2.13038	1.493	46.8577
1.471	2.45908	1.472	2.13054	1.494	46.8574
1.472	2.45868	1.473	2.13048	1.495	46.8576
1.473	2.45827	1.473	2.13009	1.496	46.8578
1.474	2.45787	1.474	2.12971	1.497	46.8579
1.475	2.45746	1.475	2.1293	1.497	46.8581
1.475	2.45706	1.476	2.12887	1.498	46.8585
1.476	2.45665	1.477	2.12843	1.499	46.8589
1.477	2.45621	1.478	2.128	1.5	46.8592
1.478	2.45573	1.478	2.12757	1.501	46.8594
1.479	2.45533	1.479	2.12719	1.502	46.8594
1.48	2.45511	1.48	2.12685	1.502	46.8594
1.48	2.45496	1.481	2.12651	1.503	46.8594
1.481	2.4548	1.482	2.12619	1.504	46.8593
1.482	2.45464	1.483	2.12609	1.505	46.8591
1.483	2.45449	1.483	2.12641	1.506	46.8589
1.484	2.45433	1.484	2.12674	1.507	46.8587
1.485	2.45416	1.485	2.12709	1.508	46.8587
1.485	2.45396	1.486	2.12775	1.508	46.8588
1.486	2.45372	1.487	2.12845	1.509	46.8588
1.487	2.45337	1.488	2.12915	1.51	46.8589
1.488	2.45286	1.488	2.12981	1.511	46.8591
1.489	2.45236	1.489	2.1301	1.512	46.8593
1.49	2.45186	1.49	2.13017	1.513	46.8595
1.49	2.45136	1.491	2.13022	1.513	46.8596
1.491	2.45086	1.492	2.1301	1.514	46.8594
1.492	2.45035	1.493	2.12967	1.515	46.8592
1.493	2.44978	1.493	2.12924	1.516	46.859
1.494	2.44912	1.494	2.12881	1.517	46.8587
1.495	2.44848	1.495	2.12838	1.518	46.8583
1.495	2.44791	1.496	2.1279	1.519	46.8579
1.496	2.44735	1.497	2.12742	1.519	46.8575
1.497	2.44679	1.498	2.12691	1.52	46.8572
1.498	2.44624	1.498	2.12617	1.521	46.8571
1.499	2.44568	1.499	2.1254	1.522	46.8569
1.5	2.44512	1.5	2.12464	1.523	46.8567
1.5	2.44457	1.501	2.12388	1.524	46.8565
1.501	2.444	1.502	2.12316	1.524	46.8563
1.502	2.44345	1.503	2.12256	1.525	46.8561
1.503	2.44314	1.503	2.12197	1.526	46.8559
1.504	2.44308	1.504	2.12149	1.527	46.8559
1.504	2.44303	1.505	2.1211	1.528	46.8559
1.505	2.44297	1.506	2.12071	1.529	46.8559
1.506	2.44292	1.507	2.12032	1.529	46.8559
1.507	2.44286	1.508	2.1199	1.53	46.856
1.508	2.4428	1.508	2.11928	1.531	46.8561
1.509	2.4428	1.509	2.11859	1.532	46.8562
1.509	2.44295	1.51	2.11791	1.533	46.8563
1.51	2.44313	1.511	2.11728	1.534	46.8564
1.511	2.44316	1.512	2.11666	1.535	46.8565
1.512	2.44312	1.513	2.11603	1.535	46.8566
1.513	2.44307	1.513	2.11541	1.536	46.8565
1.514	2.44303	1.514	2.11494	1.537	46.8565
1.514	2.44299	1.515	2.11492	1.538	46.8565
1.515	2.44294	1.516	2.11492	1.539	46.8564
1.516	2.44289	1.517	2.11504	1.54	46.8562
1.517	2.44286	1.518	2.11527	1.54	46.856
1.518	2.44291	1.518	2.1155	1.541	46.8557
1.519	2.44298	1.519	2.11572	1.542	46.8556
1.519	2.44312	1.52	2.11594	1.543	46.8555
1.52	2.44326	1.521	2.1161	1.544	46.8554
1.521	2.44341	1.522	2.11623	1.545	46.8554
1.522	2.44355	1.523	2.11635	1.546	46.8554
1.523	2.44369	1.523	2.1164	1.546	46.8555
1.524	2.44384	1.524	2.11644	1.547	46.8556
1.524	2.44398	1.525	2.11648	1.548	46.8556
1.525	2.44417	1.526	2.11652	1.549	46.8555
1.526	2.4445	1.527	2.11652	1.55	46.8553
1.527	2.44486	1.528	2.11626	1.551	46.8552
1.528	2.44525	1.528	2.11594	1.551	46.855
1.529	2.44564	1.529	2.11556	1.552	46.8547
1.529	2.44604	1.53	2.11501	1.553	46.8544
1.53	2.44643	1.531	2.11445	1.554	46.8541
1.531	2.44682	1.532	2.11389	1.555	46.854
1.532	2.44721	1.533	2.11333	1.556	46.8541
1.533	2.44755	1.533	2.1129	1.557	46.8542
1.534	2.44768	1.534	2.11282	1.557	46.8543
1.534	2.44769	1.535	2.11275	1.558	46.8544
1.535	2.44783	1.536	2.11295	1.559	46.8546
1.536	2.44797	1.537	2.11328	1.56	46.8549
1.537	2.44812	1.538	2.11362	1.561	46.8552
1.538	2.44826	1.538	2.11395	1.562	46.8554
1.539	2.44841	1.539	2.11429	1.562	46.8556
1.539	2.44856	1.54	2.11488	1.563	46.8559
1.54	2.4487	1.541	2.11549	1.564	46.8561
1.541	2.44886	1.542	2.11611	1.565	46.8564
1.542	2.44906	1.543	2.11686	1.566	46.8567
1.543	2.44931	1.543	2.11762	1.567	46.8569
1.544	2.44957	1.544	2.11839	1.567	46.8569
1.544	2.44983	1.545	2.11915	1.568	46.8566
1.545	2.45009	1.546	2.11981	1.569	46.8563
1.546	2.45035	1.547	2.12035	1.57	46.8559
1.547	2.45061	1.547	2.1209	1.571	46.8556
1.548	2.45088	1.548	2.12135	1.572	46.8552
1.549	2.45114	1.549	2.1217	1.573	46.8547
1.549	2.45138	1.55	2.12205	1.573	46.8544
1.55	2.45152	1.551	2.12239	1.574	46.8543
1.551	2.4515	1.552	2.12273	1.575	46.8543
1.552	2.45136	1.552	2.12301	1.576	46.8543
1.553	2.45122	1.553	2.12329	1.577	46.8543
1.554	2.45107	1.554	2.12357	1.578	46.8544
1.554	2.45093	1.555	2.12343	1.578	46.8546
1.555	2.45079	1.556	2.12329	1.579	46.8547
1.556	2.45064	1.557	2.12315	1.58	46.855
1.557	2.4505	1.557	2.12301	1.581	46.8553
1.558	2.45034	1.558	2.12274	1.582	46.8557
1.559	2.45013	1.559	2.12235	1.583	46.856
1.559	2.44986	1.56	2.12197	1.584	46.8563
1.56	2.44958	1.561	2.12185	1.584	46.8565
1.561	2.4493	1.562	2.12232	1.585	46.8566
1.562	2.44903	1.562	2.12278	1.586	46.8567
1.563	2.44875	1.563	2.12325	1.587	46.8569
1.564	2.44847	1.564	2.12372	1.588	46.8569
1.564	2.4482	1.565	2.12425	1.589	46.857
1.565	2.44788	1.566	2.12481	1.589	46.8572
1.566	2.44747	1.567	2.12535	1.59	46.8574
1.567	2.44699	1.567	2.12558	1.591	46.8578
1.568	2.44631	1.568	2.12551	1.592	46.8581
1.569	2.44562	1.569	2.12544	1.593	46.8584
1.569	2.44493	1.57	2.12538	1.594	46.8586
1.57	2.44423	1.571	2.12536	1.594	46.8589
1.571	2.44354	1.572	2.12552	1.595	46.8591
1.572	2.44284	1.572	2.12568	1.596	46.8592
1.573	2.44215	1.573	2.12582	1.597	46.8591
1.573	2.44145	1.574	2.1257	1.598	46.8589
1.574	2.44067	1.575	2.12557	1.599	46.8586
1.575	2.44008	1.576	2.12545	1.6	46.8582
1.576	2.43967	1.577	2.12531	1.6	46.8578
1.577	2.43926	1.577	2.1249	1.601	46.8573
1.578	2.43886	1.578	2.12437	1.602	46.8569
1.578	2.43845	1.579	2.12384	1.603	46.8564
1.579	2.43805	1.58	2.12335	1.604	46.856
1.58	2.43764	1.581	2.12301	1.605	46.8555
1.581	2.43724	1.582	2.12265	1.605	46.8549
1.582	2.43686	1.582	2.12228	1.606	46.8543
1.583	2.43672	1.583	2.12189	1.607	46.8536
1.583	2.4366	1.584	2.12139	1.608	46.8529
1.584	2.43643	1.585	2.12086	1.609	46.8524
1.585	2.43626	1.586	2.12033	1.61	46.8523
1.586	2.4361	1.587	2.11985	1.611	46.8522
1.587	2.43593	1.587	2.11946	1.611	46.8522
1.588	2.43576	1.588	2.11909	1.612	46.8526
1.588	2.43559	1.589	2.11871	1.613	46.8531
1.589	2.43542	1.59	2.11842	1.614	46.8535
1.59	2.43518	1.591	2.11824	1.615	46.8539
1.591	2.43479	1.592	2.11806	1.616	46.8541
1.592	2.43447	1.592	2.11789	1.616	46.8541
1.593	2.43418	1.593	2.11772	1.617	46.8541
1.593	2.43389	1.594	2.11754	1.618	46.854
1.594	2.43359	1.595	2.11737	1.619	46.854
1.595	2.4333	1.596	2.11719	1.62	46.8539
1.596	2.433	1.597	2.11737	1.621	46.8539
1.597	2.43271	1.597	2.11761	1.622	46.8538
1.598	2.43245	1.598	2.11785	1.622	46.8535
1.598	2.43244	1.599	2.11809	1.623	46.8533
1.599	2.43258	1.6	2.11839	1.624	46.853
1.6	2.43274	1.601	2.11874	1.625	46.8527
1.601	2.43291	1.602	2.1191	1.626	46.8523
1.602	2.43307	1.602	2.11924	1.627	46.8519
1.603	2.43323	1.603	2.11883	1.627	46.8514
1.603	2.4334	1.604	2.11834	1.628	46.8511
1.604	2.43356	1.605	2.11785	1.629	46.8507
1.605	2.43372	1.606	2.11736	1.63	46.8504
1.606	2.43383	1.607	2.11698	1.631	46.8501
1.607	2.43366	1.607	2.11665	1.632	46.85
1.608	2.43352	1.608	2.11634	1.632	46.85
1.608	2.43344	1.609	2.1163	1.633	46.85
1.609	2.43335	1.61	2.11657	1.634	46.85
1.61	2.43327	1.611	2.11688	1.635	46.8501
1.611	2.43319	1.612	2.11719	1.636	46.8502
1.612	2.4331	1.612	2.11744	1.637	46.8503
1.613	2.43302	1.613	2.11725	1.638	46.8503
1.613	2.43295	1.614	2.11701	1.638	46.8502
1.614	2.43296	1.615	2.11677	1.639	46.8501
1.615	2.43313	1.616	2.11678	1.64	46.8501
1.616	2.43337	1.617	2.11681	1.641	46.8502
1.617	2.43365	1.617	2.11685	1.642	46.8505
1.618	2.43393	1.618	2.11688	1.643	46.8507
1.618	2.4342	1.619	2.1169	1.643	46.8509
1.619	2.43445	1.62	2.11686	1.644	46.8509
1.62	2.43469	1.621	2.11682	1.645	46.8508
1.621	2.43496	1.622	2.11678	1.646	46.8508
1.622	2.43524	1.622	2.1166	1.647	46.8509
1.623	2.43565	1.623	2.11642	1.648	46.851
1.623	2.43628	1.624	2.11624	1.649	46.8512
1.624	2.43669	1.625	2.11605	1.649	46.8514
1.625	2.43702	1.626	2.1161	1.65	46.8518
1.626	2.43734	1.627	2.11626	1.651	46.8522
1.627	2.43766	1.627	2.11643	1.652	46.8526
1.628	2.43798	1.628	2.11654	1.653	46.8529
1.628	2.4383	1.629	2.11656	1.654	46.853
1.629	2.43862	1.63	2.11657	1.654	46.8529
1.63	2.43894	1.631	2.11658	1.655	46.8528
1.631	2.43897	1.631	2.11672	1.656	46.8527
1.632	2.43899	1.632	2.11734	1.657	46.8526
1.633	2.43919	1.633	2.11797	1.658	46.8525
1.633	2.4394	1.634	2.11855	1.659	46.8524
1.634	2.43961	1.635	2.11914	1.659	46.8523
1.635	2.43982	1.636	2.11976	1.66	46.8522
1.636	2.44002	1.636	2.12041	1.661	46.8522
1.637	2.44023	1.637	2.12106	1.662	46.8521
1.638	2.44044	1.638	2.12129	1.663	46.8521
1.638	2.44065	1.639	2.12123	1.664	46.8522
1.639	2.44112	1.64	2.12111	1.665	46.8523
1.64	2.44139	1.641	2.121	1.665	46.8524
1.641	2.44148	1.641	2.12084	1.666	46.8526
1.642	2.44157	1.642	2.12062	1.667	46.8528
1.642	2.44166	1.643	2.12039	1.668	46.8531
1.643	2.44175	1.644	2.12015	1.669	46.8533
1.644	2.44184	1.645	2.12026	1.67	46.8535
1.645	2.44193	1.646	2.1205	1.67	46.8538
1.646	2.44202	1.646	2.12075	1.671	46.854
1.647	2.44198	1.647	2.121	1.672	46.8542
1.647	2.44175	1.648	2.12115	1.673	46.8542
1.648	2.44184	1.649	2.12124	1.674	46.8541
1.649	2.44209	1.65	2.12131	1.675	46.854
1.65	2.44233	1.651	2.12131	1.676	46.8538
1.651	2.44258	1.651	2.12122	1.676	46.8535
1.652	2.44282	1.652	2.12111	1.677	46.8531
1.652	2.44306	1.653	2.121	1.678	46.8528
1.653	2.44331	1.654	2.12093	1.679	46.8525
1.654	2.44356	1.655	2.12123	1.68	46.8523
1.655	2.44375	1.656	2.12167	1.681	46.8521
1.656	2.44383	1.656	2.1221	1.681	46.852
1.657	2.44376	1.657	2.12255	1.682	46.852
1.657	2.44369	1.658	2.123	1.683	46.8521
1.658	2.44361	1.659	2.12344	1.684	46.8522
[truncated: 36,734 more rows]

## Sheet: Fig1e
n=3. Biological replicates for each ratio were transformed from the same plasmid stock, subsequently expressed and purified separately. Values normalized as described in Methods.
T:P ratio	normalized average AUC nanocage	standard dev	normalized AUC residual components	standard dev
0:1	0.001	0.0016	0.2495	0.0126
0.25:1	0.2373	0.0249	0.2092	0.0143
0.5:1	0.4815	0.0258	0.1669	0.0193
0.75:1	0.6772	0.0433	0.1351	0.0111
1:1	0.8347	0.0566	0.1835	0.0139
1.25:1	0.8428	0.0452	0.294	0.0223
1.5:1	0.886	0.0504	0.4577	0.0324
2:1	0.8788	0.0456	0.7562	0.0472
3:1	0.8936	0.0578	1.3452	0.074
1:0	0.00590756	0.00480336	0.660123	0.0331449
1:0.25	0.260348	0.0182794	0.519484	0.0370943
1:0.5	0.497064	0.0272613	0.324344	0.0175358
1:0.75	0.712818	0.0420969	0.225059	0.0172427
1:1	0.800511	0.0500519	0.162744	0.021849
1:1.25	0.841706	0.0418445	0.17151	0.0134193
1:1.5	0.854887	0.0452505	0.212672	0.0209755
1:2	0.898402	0.0531216	0.310242	0.0169451
1:3	0.863085	0.0504334	0.537207	0.032192

## Sheet: Fig1f
					Lanes from left to Right:
					BioRad Protein Ladder (250, 150, 100, 75, 50, 37, 35, 20, 15, 10 kDa markers)
					1B98
					4E_38
					I53-40P
					I53-40T
					I53-40 in vivo
					T:P = 1:0.25
					T:P = 1:0.5
					T:P = 1:0.75
					T:P = 1:1
					T:P = 1:1.25
					T:P = 1:1.5
					T:P = 1:2
					T:P = 1:3
					T:P = 0.25:1
					T:P = 0.5:1
					T:P = 0.75:1
					T:P = 1:1
					T:P = 1.25:1
					T:P = 1.5:1
					T:P = 2:1
					T:P = 3:1
					BioRad Protein Ladder (250, 150, 100, 75, 50, 37, 35, 20, 15, 10 kDa markers)

## Sheet: Fig1g
n=1 for all recipes. T/P normal is the average signal ratio from all samples confrimed to assemble to the target architectrue.
T:P recipe	40T signal	40P signal	T/P	T/P normalized	T/P normal
in vivo	13.1	12.9	1.0155	0.941231	1.07891
0.25	17.2	15.7	1.09554	1.01541
0.5	14.5	13.2	1.09848	1.01814
0.75	13.1	11.7	1.11966	1.03777
1	10.8	9.77	1.10542	1.02457
1.25	12.9	12	1.075	0.996375
1.5	12.6	11.5	1.09565	1.01552
2	13.3	12.2	1.09016	1.01043
3	14.9	13.1	1.1374	1.05422
4	14.5	12.4	1.16935	1.08383
2	15.2	13.6	1.11765	1.0359
1.33333	13.7	13.1	1.0458	0.969312
1	14.5	14.1	1.02837	0.953155
0.8	14.1	13.7	1.0292	0.953922
0.666667	13.9	12.9	1.07752	0.99871
0.5	14.4	13.7	1.05109	0.974219
0.333333	14.1	13.5	1.04444	0.968055

## Sheet: Fig1h
								Lanes from left to Right:
								1B98
								I53-40P
								4E_38
								I53-40T
								I53-40 in vivo
								T:P = 1:0.25
								T:P = 1:0.5
								T:P = 1:0.75
								T:P = 1:1
								T:P = 1:1.25
								T:P = 1:1.5
								T:P = 1:2
								T:P = 1:3
								T:P = 0.25:1
								T:P = 0.5:1
								T:P = 0.75:1
								T:P = 1:1
								T:P = 1.25:1
								T:P = 1.5:1
								T:P = 2:1
								T:P = 3:1

## Sheet: Fig1i
								Lanes from left to Right:
								BioRad Protein Ladder (250, 150, 100, 75, 50, 37, 35, 20, 15, 10 kDa markers)
								I53-40P
								I53-40T
								I53-40 in vivo
								T:P = 1:0.25
								T:P = 1:0.5
								T:P = 1:0.75
								T:P = 1:1
								T:P = 1:1.25
								T:P = 1:1.5
								T:P = 1:2
								T:P = 1:3
								T:P = 0.25:1
								T:P = 0.5:1
								T:P = 0.75:1
								T:P = 1:1
								T:P = 1.25:1
								T:P = 1.5:1
								T:P = 2:1
								T:P = 3:1
								BioRad Protein Ladder (250, 150, 100, 75, 50, 37, 35, 20, 15, 10 kDa markers)

## Sheet: Fig1j
All traces blanked against the mAU value at 0.002 ml
I53-40 "1:1"		I53-40 "2:1"		I53-40 "1:2"
Chrom.1		Chrom.1		Chrom.1
UV 1_280		UV 1_280		UV 1_280
ml	mAU	ml	mAU	ml	mAU
0	-10.8576	0	-8.1545	0.001	16.3588
0.001	-11.1125	0.001	-8.35787	0.001	16.6507
0.002	-11.3507	0.002	-8.54752	0.002	16.7151
0.003	-11.5672	0.003	-8.73476	0.003	16.7142
0.004	-11.6829	0.003	-8.92195	0.004	16.7135
0.004	-11.6806	0.004	-9.10865	0.005	16.7133
0.005	-11.6796	0.005	-9.27842	0.006	16.7132
0.006	-11.6792	0.006	-9.35466	0.006	16.7132
0.007	-11.6789	0.007	-9.35437	0.007	16.7131
0.008	-11.6786	0.008	-9.35448	0.008	16.713
0.009	-11.6782	0.008	-9.35457	0.009	16.7129
0.009	-11.6779	0.009	-9.35457	0.01	16.7128
0.01	-11.6775	0.01	-9.35457	0.011	16.7126
0.011	-11.6771	0.011	-9.35457	0.011	16.7123
0.012	-11.6766	0.012	-9.35457	0.012	16.712
0.013	-11.676	0.013	-9.35457	0.013	16.7118
0.014	-11.6755	0.013	-9.35459	0.014	16.7115
0.014	-11.6749	0.014	-9.35468	0.015	16.7113
0.015	-11.6744	0.015	-9.35482	0.016	16.711
0.016	-11.6738	0.016	-9.35497	0.016	16.711
0.017	-11.6733	0.017	-9.35511	0.017	16.7112
0.018	-11.6729	0.018	-9.35526	0.018	16.7116
0.019	-11.6727	0.018	-9.3554	0.019	16.7119
0.019	-11.6726	0.019	-9.35555	0.02	16.7118
0.02	-11.6725	0.02	-9.35576	0.02	16.7115
0.021	-11.6729	0.021	-9.35619	0.021	16.7112
0.022	-11.6733	0.022	-9.3567	0.022	16.7109
0.023	-11.6738	0.023	-9.35722	0.023	16.7104
0.024	-11.6742	0.023	-9.35774	0.024	16.7096
0.024	-11.6745	0.024	-9.35826	0.025	16.7087
0.025	-11.6748	0.025	-9.35879	0.025	16.708
0.026	-11.675	0.026	-9.35932	0.026	16.7074
0.027	-11.6753	0.027	-9.35971	0.027	16.7068
0.028	-11.6758	0.028	-9.35971	0.028	16.7063
0.029	-11.6763	0.028	-9.35967	0.029	16.7059
0.029	-11.6769	0.029	-9.35956	0.03	16.7054
0.03	-11.6775	0.03	-9.3592	0.03	16.7051
0.031	-11.6784	0.031	-9.35871	0.031	16.7048
0.032	-11.6793	0.032	-9.35822	0.032	16.7045
0.033	-11.6801	0.033	-9.35774	0.033	16.7043
0.034	-11.6808	0.033	-9.35732	0.034	16.7042
0.034	-11.6813	0.034	-9.357	0.035	16.704
0.035	-11.6817	0.035	-9.35667	0.035	16.7038
0.036	-11.6821	0.036	-9.35637	0.036	16.7036
0.037	-11.6823	0.037	-9.35614	0.037	16.7034
0.038	-11.6824	0.038	-9.35592	0.038	16.7031
0.039	-11.6825	0.038	-9.3557	0.039	16.7029
0.039	-11.6826	0.039	-9.35543	0.04	16.7027
0.04	-11.6826	0.04	-9.35502	0.04	16.7026
0.041	-11.6826	0.041	-9.35458	0.041	16.7024
0.042	-11.6826	0.042	-9.35415	0.042	16.7023
0.043	-11.6827	0.043	-9.35373	0.043	16.7022
0.044	-11.6829	0.043	-9.35388	0.044	16.7021
0.044	-11.6833	0.044	-9.35402	0.045	16.7021
0.045	-11.6836	0.045	-9.35417	0.045	16.7021
0.046	-11.6839	0.046	-9.35498	0.046	16.7022
0.047	-11.6843	0.047	-9.36998	0.047	16.7023
0.048	-11.6846	0.048	-9.38665	0.048	16.7024
0.049	-11.6849	0.048	-9.40322	0.049	16.6974
0.049	-11.686	0.049	-9.41979	0.05	16.6869
0.05	-11.6947	0.05	-9.43616	0.05	16.6758
0.051	-11.7041	0.051	-9.45242	0.051	16.6648
0.052	-11.7137	0.052	-9.46894	0.052	16.6539
0.053	-11.7232	0.053	-9.49227	0.053	16.643
0.054	-11.7328	0.053	-9.55759	0.054	16.6321
0.054	-11.7425	0.054	-9.62279	0.055	16.6213
0.055	-11.7521	0.055	-9.68783	0.055	16.6049
0.056	-11.7645	0.056	-9.75328	0.056	16.5814
0.057	-11.8062	0.057	-9.81824	0.057	16.5564
0.058	-11.8509	0.058	-9.88336	0.058	16.5312
0.058	-11.896	0.058	-9.94824	0.059	16.5057
0.059	-11.9387	0.059	-10.0078	0.06	16.48
0.06	-11.9817	0.06	-10.0329	0.06	16.4544
0.061	-12.0262	0.061	-10.0582	0.061	16.4291
0.062	-12.0707	0.062	-10.0834	0.062	16.4051
0.063	-12.0973	0.063	-10.1085	0.063	16.3821
0.063	-12.0967	0.063	-10.1334	0.064	16.3592
0.064	-12.096	0.064	-10.1583	0.064	16.3365
0.065	-12.0954	0.065	-10.1828	0.065	16.314
0.066	-12.0949	0.066	-10.201	0.066	16.2919
0.067	-12.0945	0.067	-10.2055	0.067	16.2703
0.068	-12.0941	0.068	-10.21	0.068	16.2518
0.068	-12.0937	0.068	-10.2145	0.069	16.241
0.069	-12.086	0.069	-10.2195	0.069	16.2341
0.07	-12.0764	0.07	-10.2246	0.07	16.2272
0.071	-12.0669	0.071	-10.2297	0.071	16.2202
0.072	-12.0572	0.072	-10.2348	0.072	16.2131
0.073	-12.0473	0.072	-10.2407	0.073	16.206
0.073	-12.0374	0.073	-10.2481	0.074	16.1989
0.074	-12.0275	0.074	-10.2556	0.074	16.1917
0.075	-12.0188	0.075	-10.2631	0.075	16.1845
0.076	-12.0219	0.076	-10.2704	0.076	16.1773
0.077	-12.0252	0.077	-10.2777	0.077	16.1701
0.078	-12.0285	0.077	-10.2851	0.078	16.1629
0.078	-12.0319	0.078	-10.2924	0.079	16.1557
0.079	-12.0355	0.079	-10.2996	0.079	16.1486
0.08	-12.039	0.08	-10.3066	0.08	16.1421
0.081	-12.0426	0.081	-10.3136	0.081	16.1385
0.082	-12.049	0.082	-10.3208	0.082	16.1381
0.083	-12.0582	0.082	-10.328	0.083	16.1377
0.083	-12.0675	0.083	-10.3353	0.084	16.1373
0.084	-12.0768	0.084	-10.3426	0.084	16.1368
0.085	-12.0859	0.085	-10.3498	0.085	16.1363
0.086	-12.0948	0.086	-10.3561	0.086	16.1358
0.087	-12.1038	0.087	-10.362	0.087	16.1356
0.088	-12.1128	0.087	-10.3675	0.088	16.1365
0.088	-12.12	0.088	-10.3585	0.089	16.1383
0.089	-12.126	0.089	-10.3479	0.089	16.1401
0.09	-12.1319	0.09	-10.3373	0.09	16.1449
0.091	-12.1379	0.091	-10.3267	0.091	16.1571
0.092	-12.1359	0.092	-10.3159	0.092	16.1701
0.093	-12.1327	0.092	-10.303	0.093	16.183
0.093	-12.1295	0.093	-10.29	0.094	16.1958
0.094	-12.1264	0.094	-10.2727	0.094	16.2081
0.095	-12.1217	0.095	-10.2141	0.095	16.2203
0.096	-12.1164	0.096	-10.1528	0.096	16.2325
0.097	-12.111	0.097	-10.0907	0.097	16.2477
0.098	-12.1057	0.097	-10.029	0.098	16.2719
0.098	-12.0699	0.098	-9.96702	0.099	16.2982
0.099	-12.0293	0.099	-9.90452	0.099	16.3246
0.1	-11.9887	0.1	-9.84184	0.1	16.3515
0.101	-11.9479	0.101	-9.78311	0.101	16.3799
0.102	-11.9058	0.102	-9.75812	0.102	16.4082
0.103	-11.8635	0.102	-9.73539	0.103	16.4365
0.103	-11.8209	0.103	-9.71274	0.103	16.4636
0.104	-11.796	0.104	-9.69007	0.104	16.4894
0.105	-11.7976	0.105	-9.6668	0.105	16.515
0.106	-11.8005	0.106	-9.64278	0.106	16.541
0.107	-11.8033	0.107	-9.61867	0.107	16.5672
0.108	-11.8061	0.107	-9.60032	0.108	16.594
0.108	-11.8089	0.108	-9.59571	0.108	16.6209
0.109	-11.8117	0.109	-9.59199	0.109	16.6455
0.11	-11.8145	0.11	-9.58831	0.11	16.6615
0.111	-11.8243	0.111	-9.58462	0.111	16.6728
0.112	-11.8361	0.112	-9.58043	0.112	16.6841
0.113	-11.8477	0.112	-9.57622	0.113	16.6953
0.113	-11.8591	0.113	-9.57201	0.113	16.7063
0.114	-11.8699	0.114	-9.56713	0.114	16.7174
0.115	-11.8803	0.115	-9.56059	0.115	16.7284
0.116	-11.8907	0.116	-9.55399	0.116	16.7396
0.117	-11.9	0.117	-9.54734	0.117	16.7507
0.118	-11.8988	0.117	-9.54054	0.118	16.7619
0.118	-11.896	0.118	-9.53351	0.118	16.7731
0.119	-11.8932	0.119	-9.52647	0.119	16.7844
0.12	-11.8904	0.12	-9.51942	0.12	16.7957
0.121	-11.8877	0.121	-9.51252	0.121	16.807
0.122	-11.8849	0.122	-9.50579	0.122	16.8184
0.123	-11.882	0.122	-9.49904	0.123	16.8276
0.123	-11.8768	0.123	-9.49231	0.123	16.8325
0.124	-11.8687	0.124	-9.48478	0.124	16.8375
0.125	-11.8602	0.125	-9.47698	0.125	16.8424
0.126	-11.8516	0.126	-9.46916	0.126	16.8479
0.127	-11.8431	0.127	-9.46133	0.127	16.854
0.128	-11.8341	0.127	-9.45439	0.128	16.8602
0.128	-11.825	0.128	-9.44794	0.128	16.8663
0.129	-11.8159	0.129	-9.4415	0.129	16.8715
0.13	-11.8084	0.13	-9.43505	0.13	16.8754
0.131	-11.8022	0.131	-9.4283	0.131	16.8793
0.132	-11.7961	0.132	-9.42153	0.132	16.8832
0.133	-11.7901	0.132	-9.41475	0.133	16.8882
0.133	-11.784	0.133	-9.40816	0.133	16.8935
0.134	-11.7776	0.134	-9.4035	0.134	16.8989
0.135	-11.7712	0.135	-9.39902	0.135	16.9043
0.136	-11.7649	0.136	-9.39454	0.136	16.9103
0.137	-11.7598	0.137	-9.39006	0.137	16.9165
0.137	-11.7556	0.137	-9.38564	0.138	16.9227
0.138	-11.7514	0.138	-9.38121	0.138	16.9288
0.139	-11.7472	0.139	-9.37677	0.139	16.9337
0.14	-11.7427	0.14	-9.37247	0.14	16.9387
0.141	-11.738	0.141	-9.36873	0.141	16.9436
0.142	-11.7333	0.142	-9.36503	0.142	16.9485
0.142	-11.7288	0.142	-9.36134	0.143	16.9514
0.143	-11.7255	0.143	-9.35776	0.143	16.9543
0.144	-11.7225	0.144	-9.35421	0.144	16.9572
0.145	-11.7195	0.145	-9.35066	0.145	16.9602
0.146	-11.7165	0.146	-9.3471	0.146	16.9635
0.147	-11.714	0.147	-9.34418	0.147	16.9667
0.147	-11.7116	0.147	-9.34196	0.147	16.97
0.148	-11.7093	0.148	-9.33987	0.148	16.9728
0.149	-11.7069	0.149	-9.33773	0.149	16.975
0.15	-11.7046	0.15	-9.33573	0.15	16.9773
0.151	-11.7023	0.151	-9.33379	0.151	16.9795
0.152	-11.7	0.152	-9.33186	0.152	16.982
0.152	-11.6976	0.152	-9.32992	0.152	16.9846
0.153	-11.6947	0.153	-9.3284	0.153	16.9872
0.154	-11.6918	0.154	-9.32698	0.154	16.9898
0.155	-11.6889	0.155	-9.32556	0.155	16.9927
0.156	-11.6869	0.156	-9.32402	0.156	16.9955
0.157	-11.6855	0.157	-9.3222	0.157	16.9984
0.157	-11.6841	0.157	-9.3203	0.157	17.0011
0.158	-11.6827	0.158	-9.31841	0.158	17.0029
0.159	-11.6812	0.159	-9.31664	0.159	17.0046
0.16	-11.6797	0.16	-9.31511	0.16	17.0064
0.161	-11.6783	0.161	-9.31363	0.161	17.008
0.162	-11.6768	0.161	-9.31215	0.162	17.0092
0.162	-11.6753	0.162	-9.31045	0.162	17.0105
0.163	-11.6738	0.163	-9.30855	0.163	17.0117
0.164	-11.6724	0.164	-9.30664	0.164	17.0127
0.165	-11.6709	0.165	-9.30471	0.165	17.0134
0.166	-11.6691	0.166	-9.30354	0.166	17.0142
0.167	-11.6672	0.166	-9.30269	0.167	17.0149
0.167	-11.6652	0.167	-9.30187	0.167	17.0153
0.168	-11.6632	0.168	-9.30106	0.168	17.0148
0.169	-11.6616	0.169	-9.3005	0.169	17.0143
0.17	-11.6601	0.17	-9.3	0.17	17.0138
0.171	-11.6586	0.171	-9.29949	0.171	17.0138
0.172	-11.6571	0.171	-9.29902	0.172	17.0139
0.172	-11.6553	0.172	-9.29882	0.172	17.0139
0.173	-11.6534	0.173	-9.29868	0.173	17.014
0.174	-11.6515	0.174	-9.29853	0.174	17.0131
0.175	-11.6497	0.175	-9.29817	0.175	17.0117
0.176	-11.648	0.176	-9.29727	0.176	17.0103
0.177	-11.6464	0.176	-9.29629	0.177	17.0089
0.177	-11.6448	0.177	-9.29533	0.177	17.0079
0.178	-11.6428	0.178	-9.29432	0.178	17.0069
0.179	-11.6405	0.179	-9.29328	0.179	17.0059
0.18	-11.6382	0.18	-9.29225	0.18	17.0049
0.181	-11.6359	0.181	-9.29122	0.181	17.0049
0.182	-11.6338	0.181	-9.29025	0.182	17.0051
0.182	-11.632	0.182	-9.28933	0.182	17.0053
0.183	-11.6302	0.183	-9.28842	0.183	17.0054
0.184	-11.6284	0.184	-9.2875	0.184	17.0055
0.185	-11.6264	0.185	-9.28648	0.185	17.0057
0.186	-11.6242	0.186	-9.28543	0.186	17.0058
0.187	-11.6221	0.186	-9.28438	0.187	17.0058
0.187	-11.62	0.187	-9.28328	0.187	17.0056
0.188	-11.6174	0.188	-9.2818	0.188	17.0053
0.189	-11.6146	0.189	-9.28028	0.189	17.0051
0.19	-11.6119	0.19	-9.27876	0.19	17.0047
0.191	-11.609	0.191	-9.27723	0.191	17.0042
0.192	-11.6061	0.191	-9.2755	0.191	17.0037
0.192	-11.6032	0.192	-9.27372	0.192	17.0033
0.193	-11.6002	0.193	-9.27194	0.193	17.0026
0.194	-11.5974	0.194	-9.2702	0.194	17.0017
0.195	-11.5949	0.195	-9.26846	0.195	17.0008
0.196	-11.5926	0.196	-9.26673	0.196	17
0.197	-11.5903	0.196	-9.265	0.196	16.9989
0.197	-11.5881	0.197	-9.2634	0.197	16.9977
0.198	-11.5862	0.198	-9.26212	0.198	16.9965
0.199	-11.5844	0.199	-9.26087	0.199	16.9954
0.2	-11.5825	0.2	-9.25961	0.2	16.9951
0.201	-11.5807	0.201	-9.25862	0.201	16.9951
0.202	-11.5789	0.201	-9.25773	0.201	16.995
0.202	-11.5771	0.202	-9.25687	0.202	16.9951
0.203	-11.5753	0.203	-9.25596	0.203	16.9957
0.204	-11.5732	0.204	-9.25518	0.204	16.9965
0.205	-11.571	0.205	-9.2546	0.205	16.9972
0.206	-11.5688	0.206	-9.25407	0.206	16.9982
0.207	-11.5666	0.206	-9.25354	0.206	16.9994
0.207	-11.5647	0.207	-9.253	0.207	17.0006
0.208	-11.5631	0.208	-9.25244	0.208	17.0019
0.209	-11.5614	0.209	-9.25189	0.209	17.0029
0.21	-11.5598	0.21	-9.25134	0.21	17.0036
0.211	-11.5583	0.211	-9.25057	0.211	17.0042
0.212	-11.5569	0.211	-9.24971	0.211	17.0048
0.212	-11.5555	0.212	-9.24885	0.212	17.0051
0.213	-11.5541	0.213	-9.2479	0.213	17.0052
0.214	-11.553	0.214	-9.24687	0.214	17.0052
0.215	-11.552	0.215	-9.24582	0.215	17.0053
0.216	-11.5511	0.216	-9.24476	0.216	17.0054
0.216	-11.55	0.216	-9.24388	0.216	17.0057
0.217	-11.5489	0.217	-9.24349	0.217	17.006
0.218	-11.5478	0.218	-9.24326	0.218	17.0062
0.219	-11.5466	0.219	-9.24304	0.219	17.0062
0.22	-11.5459	0.22	-9.24237	0.22	17.0061
0.221	-11.5455	0.221	-9.24134	0.221	17.0059
0.221	-11.5451	0.221	-9.24023	0.221	17.0058
0.222	-11.5447	0.222	-9.23913	0.222	17.0055
0.223	-11.5445	0.223	-9.23797	0.223	17.0051
0.224	-11.5445	0.224	-9.23676	0.224	17.0047
0.225	-11.5446	0.225	-9.23554	0.225	17.0043
0.226	-11.5447	0.226	-9.23432	0.226	17.0039
0.226	-11.545	0.226	-9.23347	0.226	17.0035
0.227	-11.5455	0.227	-9.23281	0.227	17.0032
0.228	-11.5459	0.228	-9.23215	0.228	17.0028
0.229	-11.5464	0.229	-9.23153	0.229	17.0021
0.23	-11.5466	0.23	-9.23125	0.23	17.0011
0.231	-11.5467	0.231	-9.23106	0.231	17.0001
0.231	-11.5467	0.231	-9.23088	0.231	16.9991
0.232	-11.5468	0.232	-9.2307	0.232	16.9983
0.233	-11.547	0.233	-9.23098	0.233	16.9974
0.234	-11.5473	0.234	-9.23153	0.234	16.9966
0.235	-11.5475	0.235	-9.23212	0.235	16.9958
0.236	-11.5478	0.236	-9.23269	0.235	16.9948
0.236	-11.5482	0.236	-9.23324	0.236	16.9937
0.237	-11.5487	0.237	-9.23379	0.237	16.9927
0.238	-11.5492	0.238	-9.23433	0.238	16.9917
0.239	-11.5495	0.239	-9.23483	0.239	16.991
0.24	-11.5496	0.24	-9.23492	0.24	16.9902
0.241	-11.5497	0.241	-9.23489	0.24	16.9894
0.241	-11.5497	0.241	-9.23486	0.241	16.9887
0.242	-11.5497	0.242	-9.23462	0.242	16.9879
0.243	-11.5495	0.243	-9.2343	0.243	16.9872
0.244	-11.5491	0.244	-9.23398	0.244	16.9863
0.245	-11.5488	0.245	-9.23365	0.245	16.9849
0.246	-11.5487	0.246	-9.2333	0.245	16.9834
0.246	-11.5488	0.246	-9.23292	0.246	16.9818
0.247	-11.5488	0.247	-9.23254	0.247	16.9802
0.248	-11.5489	0.248	-9.23215	0.248	16.9786
0.249	-11.5491	0.249	-9.23179	0.249	16.9769
0.25	-11.5493	0.25	-9.23143	0.25	16.9753
0.251	-11.5496	0.25	-9.23107	0.25	16.9738
0.251	-11.5498	0.251	-9.23071	0.251	16.9726
0.252	-11.5499	0.252	-9.23023	0.252	16.9716
0.253	-11.5499	0.253	-9.22968	0.253	16.9706
0.254	-11.55	0.254	-9.22913	0.254	16.9696
0.255	-11.55	0.255	-9.2287	0.255	16.9689
0.256	-11.5498	0.255	-9.22836	0.255	16.9684
0.256	-11.5493	0.256	-9.22802	0.256	16.9679
0.257	-11.5488	0.257	-9.22767	0.257	16.9674
0.258	-11.5482	0.258	-9.22732	0.258	16.9667
0.259	-11.5478	0.259	-9.227	0.259	16.966
0.26	-11.5473	0.26	-9.2267	0.26	16.9653
0.261	-11.5469	0.26	-9.2264	0.26	16.9645
0.261	-11.5465	0.261	-9.22645	0.261	16.9635
0.262	-11.5463	0.262	-9.22691	0.262	16.9624
0.263	-11.5463	0.263	-9.22749	0.263	16.9613
0.264	-11.5463	0.264	-9.22807	0.264	16.9603
0.265	-11.546	0.265	-9.22869	0.265	16.9595
0.266	-11.5455	0.265	-9.22937	0.265	16.9587
0.266	-11.545	0.266	-9.23008	0.266	16.9579
0.267	-11.5445	0.267	-9.2308	0.267	16.9571
0.268	-11.544	0.268	-9.23121	0.268	16.9561
0.269	-11.5435	0.269	-9.23138	0.269	16.9551
0.27	-11.5431	0.27	-9.23152	0.27	16.9542
0.271	-11.5426	0.27	-9.23167	0.27	16.9534
0.271	-11.5425	0.271	-9.23178	0.271	16.953
0.272	-11.5424	0.272	-9.23185	0.272	16.9527
0.273	-11.5424	0.273	-9.2319	0.273	16.9524
0.274	-11.5424	0.274	-9.23195	0.274	16.9518
0.275	-11.5422	0.275	-9.23163	0.275	16.9508
0.276	-11.5417	0.275	-9.23096	0.275	16.9497
0.276	-11.541	0.276	-9.23024	0.276	16.9487
0.277	-11.5403	0.277	-9.22951	0.277	16.9477
0.278	-11.5395	0.278	-9.22881	0.278	16.9469
0.279	-11.5386	0.279	-9.22813	0.279	16.9461
0.28	-11.5377	0.28	-9.22745	0.279	16.9453
0.281	-11.5368	0.28	-9.22681	0.28	16.9446
0.281	-11.5361	0.281	-9.2265	0.281	16.9442
0.282	-11.5358	0.282	-9.2264	0.282	16.9438
0.283	-11.5356	0.283	-9.2263	0.283	16.9434
0.284	-11.5353	0.284	-9.2262	0.284	16.943
0.285	-11.5353	0.285	-9.22607	0.284	16.9426
0.286	-11.5354	0.285	-9.2259	0.285	16.9422
0.286	-11.5355	0.286	-9.22574	0.286	16.9418
0.287	-11.5356	0.287	-9.22559	0.287	16.9414
0.288	-11.5356	0.288	-9.22547	0.288	16.9411
0.289	-11.5356	0.289	-9.22536	0.289	16.9407
0.29	-11.5355	0.29	-9.22525	0.289	16.9404
0.291	-11.5355	0.29	-9.22514	0.29	16.9401
0.291	-11.5353	0.291	-9.22502	0.291	16.9398
0.292	-11.5351	0.292	-9.22489	0.292	16.9396
0.293	-11.5349	0.293	-9.22476	0.293	16.9393
0.294	-11.5347	0.294	-9.22473	0.294	16.9387
0.295	-11.5345	0.295	-9.22478	0.294	16.9378
0.296	-11.5342	0.295	-9.22485	0.295	16.937
0.296	-11.534	0.296	-9.22491	0.296	16.9359
0.297	-11.5339	0.297	-9.22499	0.297	16.9345
0.298	-11.5341	0.298	-9.22513	0.298	16.9331
0.299	-11.5344	0.299	-9.22531	0.299	16.9317
0.3	-11.5348	0.3	-9.22548	0.299	16.9302
0.3	-11.5352	0.3	-9.22561	0.3	16.9287
0.301	-11.5356	0.301	-9.22572	0.301	16.927
0.302	-11.5361	0.302	-9.22583	0.302	16.9254
0.303	-11.5365	0.303	-9.22595	0.303	16.924
0.304	-11.5368	0.304	-9.22625	0.304	16.9227
0.305	-11.5369	0.305	-9.22682	0.304	16.9215
0.305	-11.5369	0.305	-9.22748	0.305	16.9202
0.306	-11.537	0.306	-9.22809	0.306	16.919
0.307	-11.5373	0.307	-9.22864	0.307	16.918
0.308	-11.5378	0.308	-9.22914	0.308	16.917
0.309	-11.5385	0.309	-9.22961	0.309	16.9161
0.31	-11.5391	0.31	-9.23008	0.309	16.9152
0.31	-11.5396	0.31	-9.23021	0.31	16.9144
0.311	-11.5402	0.311	-9.22975	0.311	16.9136
0.312	-11.5407	0.312	-9.22917	0.312	16.9127
0.313	-11.5413	0.313	-9.22861	0.313	16.9116
0.314	-11.5414	0.314	-9.2281	0.314	16.9102
0.315	-11.5412	0.315	-9.2276	0.314	16.9088
0.315	-11.541	0.315	-9.22711	0.315	16.9076
0.316	-11.5409	0.316	-9.22665	0.316	16.9069
0.317	-11.5412	0.317	-9.22645	0.317	16.9062
0.318	-11.5416	0.318	-9.22655	0.318	16.9056
0.319	-11.542	0.319	-9.22665	0.318	16.9053
0.32	-11.5425	0.32	-9.22673	0.319	16.9057
0.32	-11.5432	0.32	-9.22678	0.32	16.9061
0.321	-11.5441	0.321	-9.22683	0.321	16.9065
0.322	-11.545	0.322	-9.22688	0.322	16.9068
0.323	-11.5455	0.323	-9.22695	0.323	16.9069
0.324	-11.5458	0.324	-9.22708	0.323	16.9068
0.325	-11.546	0.325	-9.22722	0.324	16.9068
0.325	-11.5462	0.325	-9.22737	0.325	16.9063
0.326	-11.5465	0.326	-9.22754	0.326	16.9055
0.327	-11.5467	0.327	-9.22774	0.327	16.9046
0.328	-11.5469	0.328	-9.22795	0.328	16.9037
0.329	-11.5472	0.329	-9.22817	0.328	16.9029
0.33	-11.5475	0.33	-9.22821	0.329	16.9019
0.33	-11.5479	0.33	-9.22805	0.33	16.901
0.331	-11.5483	0.331	-9.22788	0.331	16.9001
0.332	-11.5487	0.332	-9.2277	0.332	16.8995
0.333	-11.5491	0.333	-9.22754	0.333	16.899
0.334	-11.5494	0.334	-9.22738	0.333	16.8985
0.335	-11.5498	0.335	-9.22723	0.334	16.898
0.335	-11.5502	0.335	-9.22706	0.335	16.8977
0.336	-11.5505	0.336	-9.22684	0.336	16.8978
0.337	-11.551	0.337	-9.22658	0.337	16.8979
0.338	-11.5514	0.338	-9.22633	0.338	16.898
0.339	-11.5518	0.339	-9.22607	0.338	16.8978
0.34	-11.5523	0.339	-9.22575	0.339	16.8976
0.34	-11.553	0.34	-9.22538	0.34	16.8974
0.341	-11.5537	0.341	-9.22502	0.341	16.8972
0.342	-11.5545	0.342	-9.22456	0.342	16.8972
0.343	-11.5552	0.343	-9.22398	0.343	16.8973
0.344	-11.5558	0.344	-9.22334	0.343	16.8973
0.345	-11.5565	0.344	-9.2227	0.344	16.8975
0.345	-11.5571	0.345	-9.22192	0.345	16.8978
0.346	-11.5576	0.346	-9.22086	0.346	16.8981
0.347	-11.5578	0.347	-9.21968	0.347	16.8984
0.348	-11.5579	0.348	-9.21849	0.348	16.8987
0.349	-11.558	0.349	-9.21739	0.348	16.8987
0.35	-11.5576	0.349	-9.21644	0.349	16.8988
0.35	-11.5572	0.35	-9.21556	0.35	16.8988
0.351	-11.5568	0.351	-9.21468	0.351	16.899
0.352	-11.5564	0.352	-9.2143	0.352	16.8992
0.353	-11.5563	0.353	-9.21443	0.353	16.8994
0.354	-11.5563	0.354	-9.21466	0.353	16.8996
0.355	-11.5563	0.354	-9.2149	0.354	16.9001
0.355	-11.5566	0.355	-9.21509	0.355	16.9009
0.356	-11.5574	0.356	-9.21525	0.356	16.9016
0.357	-11.5581	0.357	-9.21539	0.357	16.9023
0.358	-11.5589	0.358	-9.2155	0.358	16.9023
0.359	-11.5596	0.359	-9.21528	0.358	16.9023
0.36	-11.5601	0.359	-9.21483	0.359	16.9023
0.36	-11.5606	0.36	-9.21438	0.36	16.9022
0.361	-11.561	0.361	-9.21395	0.361	16.9012
0.362	-11.5612	0.362	-9.21383	0.362	16.9001
0.363	-11.5612	0.363	-9.21398	0.362	16.8991
0.364	-11.5612	0.364	-9.21414	0.363	16.8984
0.365	-11.5612	0.364	-9.21429	0.364	16.8982
0.365	-11.5612	0.365	-9.21439	0.365	16.898
0.366	-11.5614	0.366	-9.21446	0.366	16.8979
0.367	-11.5615	0.367	-9.21453	0.367	16.898
0.368	-11.5617	0.368	-9.21462	0.367	16.8986
0.369	-11.5618	0.369	-9.2148	0.368	16.8993
0.37	-11.5619	0.369	-9.21509	0.369	16.9
0.37	-11.562	0.37	-9.21539	0.37	16.9001
0.371	-11.562	0.371	-9.21581	0.371	16.9
0.372	-11.5617	0.372	-9.21647	0.372	16.9
0.373	-11.5614	0.373	-9.21716	0.372	16.9
0.374	-11.561	0.374	-9.21785	0.373	16.8997
0.375	-11.5606	0.374	-9.21847	0.374	16.8992
0.375	-11.5602	0.375	-9.21889	0.375	16.8987
0.376	-11.5599	0.376	-9.21919	0.376	16.8982
0.377	-11.5595	0.377	-9.21949	0.377	16.898
0.378	-11.5594	0.378	-9.21984	0.377	16.8977
0.379	-11.5595	0.379	-9.22023	0.378	16.8975
0.379	-11.5597	0.379	-9.22063	0.379	16.8972
0.38	-11.5598	0.38	-9.22102	0.38	16.8973
0.381	-11.5599	0.381	-9.22139	0.381	16.8973
0.382	-11.5599	0.382	-9.22173	0.382	16.8973
0.383	-11.5597	0.383	-9.22206	0.382	16.8973
0.384	-11.5595	0.384	-9.22244	0.383	16.8971
0.384	-11.5592	0.384	-9.22297	0.384	16.8968
0.385	-11.5587	0.385	-9.22356	0.385	16.8965
0.386	-11.5581	0.386	-9.22416	0.386	16.8961
0.387	-11.5576	0.387	-9.22475	0.387	16.8956
0.388	-11.5572	0.388	-9.22529	0.387	16.8951
0.389	-11.5571	0.389	-9.22576	0.388	16.8946
0.389	-11.5571	0.389	-9.22623	0.389	16.8939
0.39	-11.5571	0.39	-9.22664	0.39	16.8931
0.391	-11.557	0.391	-9.22689	0.391	16.8923
0.392	-11.557	0.392	-9.22705	0.392	16.8914
0.393	-11.557	0.393	-9.22721	0.392	16.8904
0.394	-11.5569	0.394	-9.22741	0.393	16.8894
0.394	-11.5567	0.394	-9.22771	0.394	16.8884
0.395	-11.5563	0.395	-9.22807	0.395	16.8874
0.396	-11.5558	0.396	-9.22843	0.396	16.8868
0.397	-11.5554	0.397	-9.22882	0.397	16.8864
0.398	-11.5553	0.398	-9.22926	0.397	16.886
0.399	-11.5552	0.399	-9.22971	0.398	16.8856
0.399	-11.5551	0.399	-9.23016	0.399	16.8859
0.4	-11.5551	0.4	-9.23058	0.4	16.8862
0.401	-11.5553	0.401	-9.23093	0.401	16.8866
0.402	-11.5555	0.402	-9.23125	0.402	16.887
0.403	-11.5558	0.403	-9.23157	0.402	16.8873
0.404	-11.556	0.404	-9.23163	0.403	16.8875
0.404	-11.5561	0.404	-9.23134	0.404	16.8878
0.405	-11.5562	0.405	-9.23105	0.405	16.8878
0.406	-11.5563	0.406	-9.23076	0.406	16.8873
0.407	-11.5564	0.407	-9.23065	0.406	16.8867
0.408	-11.5563	0.408	-9.23077	0.407	16.8861
0.409	-11.5563	0.409	-9.2309	0.408	16.8855
0.409	-11.5563	0.409	-9.23101	0.409	16.8851
0.41	-11.5563	0.41	-9.23101	0.41	16.8848
0.411	-11.5564	0.411	-9.23091	0.411	16.8844
0.412	-11.5566	0.412	-9.23081	0.411	16.8845
0.413	-11.5568	0.413	-9.23064	0.412	16.8848
0.414	-11.5572	0.414	-9.23023	0.413	16.8851
0.414	-11.5578	0.414	-9.22963	0.414	16.8854
0.415	-11.5585	0.415	-9.22907	0.415	16.8856
0.416	-11.5591	0.416	-9.22858	0.416	16.8855
0.417	-11.5597	0.417	-9.22825	0.416	16.8854
0.418	-11.5604	0.418	-9.22804	0.417	16.8853
0.419	-11.561	0.419	-9.22783	0.418	16.885
0.419	-11.5616	0.419	-9.22766	0.419	16.8847
0.42	-11.5617	0.42	-9.22769	0.42	16.8844
0.421	-11.5618	0.421	-9.22789	0.421	16.884
0.422	-11.562	0.422	-9.22809	0.421	16.8839
0.423	-11.5622	0.423	-9.22829	0.422	16.8839
0.424	-11.5624	0.424	-9.22854	0.423	16.8838
0.424	-11.5627	0.424	-9.2288	0.424	16.8838
0.425	-11.563	0.425	-9.22907	0.425	16.884
0.426	-11.5634	0.426	-9.22936	0.426	16.8843
0.427	-11.564	0.427	-9.22976	0.426	16.8845
0.428	-11.5646	0.428	-9.23021	0.427	16.8847
0.429	-11.5652	0.428	-9.23065	0.428	16.8848
0.429	-11.5658	0.429	-9.23114	0.429	16.8849
0.43	-11.5665	0.43	-9.23171	0.43	16.8849
0.431	-11.5672	0.431	-9.23228	0.431	16.8851
0.432	-11.568	0.432	-9.23286	0.431	16.8854
0.433	-11.5687	0.433	-9.23336	0.432	16.8858
0.434	-11.5693	0.433	-9.23361	0.433	16.8862
0.434	-11.57	0.434	-9.23383	0.434	16.8867
0.435	-11.5706	0.435	-9.23404	0.435	16.8874
0.436	-11.5711	0.436	-9.23414	0.436	16.888
0.437	-11.5714	0.437	-9.23416	0.436	16.8887
0.438	-11.5716	0.438	-9.23418	0.437	16.889
0.439	-11.5718	0.438	-9.2342	0.438	16.8891
0.439	-11.5718	0.439	-9.23427	0.439	16.8892
0.44	-11.5717	0.44	-9.23448	0.44	16.8893
0.441	-11.5715	0.441	-9.2347	0.441	16.8893
0.442	-11.5714	0.442	-9.23495	0.441	16.8892
0.443	-11.5713	0.443	-9.23527	0.442	16.8892
0.444	-11.5713	0.443	-9.23563	0.443	16.8891
0.444	-11.5712	0.444	-9.23598	0.444	16.8891
0.445	-11.5712	0.445	-9.23633	0.445	16.8891
0.446	-11.5713	0.446	-9.23658	0.446	16.8891
0.447	-11.5714	0.447	-9.23662	0.446	16.8891
0.448	-11.5715	0.448	-9.23666	0.447	16.8892
0.449	-11.5716	0.448	-9.23658	0.448	16.8892
0.449	-11.5718	0.449	-9.2362	0.449	16.8892
0.45	-11.572	0.45	-9.23582	0.45	16.8892
0.451	-11.5722	0.451	-9.23544	0.45	16.8891
0.452	-11.5724	0.452	-9.23507	0.451	16.8889
0.453	-11.5724	0.453	-9.23473	0.452	16.8887
0.454	-11.5724	0.453	-9.2344	0.453	16.8884
0.454	-11.5725	0.454	-9.23411	0.454	16.8878
0.455	-11.5727	0.455	-9.23404	0.455	16.8872
0.456	-11.5731	0.456	-9.23422	0.455	16.8865
0.457	-11.5734	0.457	-9.23439	0.456	16.886
0.458	-11.5738	0.458	-9.23456	0.457	16.8856
0.458	-11.5741	0.458	-9.23473	0.458	16.8854
0.459	-11.5744	0.459	-9.23486	0.459	16.8852
0.46	-11.5747	0.46	-9.23498	0.46	16.885
0.461	-11.575	0.461	-9.23504	0.46	16.8847
0.462	-11.5749	0.462	-9.23489	0.461	16.8845
0.463	-11.5746	0.463	-9.2346	0.462	16.8843
0.463	-11.5744	0.463	-9.23431	0.463	16.884
0.464	-11.5741	0.464	-9.23403	0.464	16.8835
0.465	-11.5738	0.465	-9.23377	0.465	16.883
0.466	-11.5734	0.466	-9.2336	0.465	16.8825
0.467	-11.573	0.467	-9.23344	0.466	16.882
0.468	-11.5726	0.468	-9.23323	0.467	16.8815
0.468	-11.5724	0.468	-9.23294	0.468	16.881
0.469	-11.5721	0.469	-9.23264	0.469	16.8806
0.47	-11.5718	0.47	-9.23233	0.47	16.8803
0.471	-11.5715	0.471	-9.232	0.47	16.88
0.472	-11.5711	0.472	-9.23166	0.471	16.8797
0.473	-11.5707	0.473	-9.23127	0.472	16.8795
0.473	-11.5703	0.473	-9.23089	0.473	16.8792
0.474	-11.5699	0.474	-9.23053	0.474	16.8789
0.475	-11.5695	0.475	-9.23046	0.475	16.8787
0.476	-11.569	0.476	-9.23042	0.475	16.8783
0.477	-11.5686	0.477	-9.23038	0.476	16.8777
0.478	-11.5683	0.478	-9.23034	0.477	16.8772
0.478	-11.5684	0.478	-9.23028	0.478	16.8766
0.479	-11.5684	0.479	-9.23015	0.479	16.8761
0.48	-11.5684	0.48	-9.23001	0.48	16.8759
0.481	-11.5684	0.481	-9.22986	0.48	16.8759
0.482	-11.5685	0.482	-9.22954	0.481	16.8758
0.483	-11.5685	0.483	-9.2292	0.482	16.8758
0.483	-11.5685	0.483	-9.22887	0.483	16.8758
0.484	-11.5685	0.484	-9.22856	0.484	16.8759
0.485	-11.5684	0.485	-9.22854	0.485	16.876
0.486	-11.5684	0.486	-9.22877	0.485	16.8759
0.487	-11.5681	0.487	-9.229	0.486	16.8757
0.488	-11.5666	0.488	-9.2293	0.487	16.8755
0.488	-11.5644	0.488	-9.22985	0.488	16.8753
0.489	-11.562	0.489	-9.23039	0.489	16.8751
0.49	-11.5596	0.49	-9.23094	0.49	16.8748
0.491	-11.5571	0.491	-9.23146	0.49	16.8746
0.492	-11.5545	0.492	-9.23178	0.491	16.8744
0.493	-11.552	0.493	-9.23202	0.492	16.874
0.493	-11.5495	0.493	-9.23226	0.493	16.8735
0.494	-11.5492	0.494	-9.23248	0.494	16.8731
0.495	-11.5494	0.495	-9.23267	0.494	16.8727
0.496	-11.5496	0.496	-9.23286	0.495	16.8726
0.497	-11.5497	0.497	-9.23305	0.496	16.8726
0.498	-11.5497	0.498	-9.23321	0.497	16.8726
0.498	-11.5496	0.498	-9.23327	0.498	16.8726
0.499	-11.5495	0.499	-9.23334	0.499	16.8727
0.5	-11.5494	0.5	-9.2334	0.499	16.8729
0.501	-11.5492	0.501	-9.23351	0.5	16.8731
0.502	-11.549	0.502	-9.23362	0.501	16.8733
0.503	-11.5488	0.503	-9.23375	0.502	16.8735
0.503	-11.549	0.503	-9.23389	0.503	16.8737
0.504	-11.5494	0.504	-9.23415	0.504	16.8738
0.505	-11.5497	0.505	-9.23456	0.504	16.874
0.506	-11.5501	0.506	-9.23497	0.505	16.874
0.507	-11.5504	0.507	-9.23536	0.506	16.874
0.508	-11.5507	0.508	-9.23566	0.507	16.8739
0.508	-11.5509	0.508	-9.23595	0.508	16.8739
0.509	-11.5512	0.509	-9.23623	0.509	16.8738
0.51	-11.5513	0.51	-9.23647	0.509	16.8737
0.511	-11.5515	0.511	-9.23651	0.51	16.8736
0.512	-11.5516	0.512	-9.23644	0.511	16.8736
0.513	-11.5517	0.513	-9.23636	0.512	16.8736
0.513	-11.5518	0.513	-9.2363	0.513	16.8736
0.514	-11.5518	0.514	-9.23626	0.514	16.8736
0.515	-11.5518	0.515	-9.23624	0.514	16.8736
0.516	-11.5518	0.516	-9.2362	0.515	16.8736
0.517	-11.5518	0.517	-9.23622	0.516	16.8736
0.518	-11.5518	0.517	-9.23642	0.517	16.8736
0.518	-11.5519	0.518	-9.2367	0.518	16.8735
0.519	-11.5519	0.519	-9.23699	0.519	16.8732
0.52	-11.5519	0.52	-9.2373	0.519	16.8729
0.521	-11.5518	0.521	-9.23768	0.52	16.8725
0.522	-11.5517	0.522	-9.23805	0.521	16.8719
0.523	-11.5516	0.522	-9.23839	0.522	16.8712
0.523	-11.5515	0.523	-9.23872	0.523	16.8704
0.524	-11.5513	0.524	-9.23949	0.524	16.8697
0.525	-11.5512	0.525	-9.24028	0.524	16.8692
0.526	-11.5511	0.526	-9.24108	0.525	16.8691
0.527	-11.5513	0.527	-9.24161	0.526	16.869
0.528	-11.5515	0.527	-9.24185	0.527	16.8689
0.528	-11.5517	0.528	-9.24208	0.528	16.8691
0.529	-11.5536	0.529	-9.24231	0.529	16.8692
0.53	-11.5561	0.53	-9.24242	0.529	16.8694
0.531	-11.5587	0.531	-9.24226	0.53	16.8694
0.532	-11.5612	0.532	-9.24208	0.531	16.8691
0.533	-11.5638	0.532	-9.24191	0.532	16.8685
0.533	-11.5663	0.533	-9.24195	0.533	16.868
0.534	-11.5689	0.534	-9.24208	0.533	16.8675
0.535	-11.5714	0.535	-9.2422	0.534	16.8671
0.536	-11.5714	0.536	-9.24233	0.535	16.8668
0.537	-11.5712	0.537	-9.24249	0.536	16.8664
0.537	-11.571	0.537	-9.24272	0.537	16.8661
0.538	-11.5708	0.538	-9.24295	0.538	16.8659
0.539	-11.5708	0.539	-9.24321	0.538	16.8656
0.54	-11.571	0.54	-9.24357	0.539	16.8653
0.541	-11.5711	0.541	-9.24393	0.54	16.865
0.542	-11.5712	0.542	-9.24429	0.541	16.8645
0.542	-11.5715	0.542	-9.24465	0.542	16.864
0.543	-11.5717	0.543	-9.24513	0.543	16.8636
0.544	-11.572	0.544	-9.24565	0.543	16.8632
0.545	-11.5723	0.545	-9.24618	0.544	16.863
0.546	-11.5722	0.546	-9.24658	0.545	16.8627
0.547	-11.572	0.547	-9.24681	0.546	16.8625
0.547	-11.5718	0.547	-9.24705	0.547	16.8624
0.548	-11.5717	0.548	-9.24728	0.548	16.8624
0.549	-11.5716	0.549	-9.24743	0.548	16.8624
0.55	-11.5715	0.55	-9.24728	0.549	16.8624
0.551	-11.5714	0.551	-9.24713	0.55	16.8623
0.552	-11.5714	0.552	-9.24699	0.551	16.862
0.552	-11.5717	0.552	-9.24706	0.552	16.8618
0.553	-11.5721	0.553	-9.24727	0.553	16.8615
0.554	-11.5724	0.554	-9.24748	0.553	16.8612
0.555	-11.5729	0.555	-9.24769	0.554	16.8609
0.556	-11.5734	0.556	-9.24806	0.555	16.8605
0.557	-11.5739	0.557	-9.24858	0.556	16.8602
0.557	-11.5744	0.557	-9.24909	0.557	16.8602
0.558	-11.5749	0.558	-9.2496	0.558	16.8602
0.559	-11.5752	0.559	-9.24989	0.558	16.8603
0.56	-11.5755	0.56	-9.25009	0.559	16.8603
0.561	-11.5758	0.561	-9.2503	0.56	16.8607
0.562	-11.5762	0.562	-9.25048	0.561	16.861
0.562	-11.5766	0.562	-9.25037	0.562	16.8614
0.563	-11.577	0.563	-9.25026	0.563	16.8616
0.564	-11.5775	0.564	-9.25014	0.563	16.8617
0.565	-11.5779	0.565	-9.25	0.564	16.8617
0.566	-11.5783	0.566	-9.24946	0.565	16.8617
0.567	-11.5787	0.567	-9.24893	0.566	16.8615
0.567	-11.5792	0.567	-9.24839	0.567	16.8609
0.568	-11.5793	0.568	-9.24784	0.568	16.8603
0.569	-11.5794	0.569	-9.24703	0.568	16.8597
0.57	-11.5795	0.57	-9.24623	0.569	16.8592
0.571	-11.5797	0.571	-9.24544	0.57	16.8588
0.572	-11.5797	0.572	-9.24479	0.571	16.8584
0.572	-11.5796	0.572	-9.24439	0.572	16.858
0.573	-11.5795	0.573	-9.24399	0.573	16.858
0.574	-11.5794	0.574	-9.24359	0.573	16.8583
0.575	-11.5793	0.575	-9.24335	0.574	16.8587
0.576	-11.5793	0.576	-9.24372	0.575	16.859
0.577	-11.5792	0.577	-9.24407	0.576	16.8595
0.577	-11.5792	0.577	-9.24445	0.577	16.86
0.578	-11.5794	0.578	-9.24483	0.577	16.8605
0.579	-11.5796	0.579	-9.24513	0.578	16.861
0.58	-11.5799	0.58	-9.24544	0.579	16.8614
0.581	-11.5799	0.581	-9.24573	0.58	16.8618
0.582	-11.5798	0.582	-9.24598	0.581	16.8622
0.582	-11.5797	0.582	-9.24601	0.582	16.8625
0.583	-11.5796	0.583	-9.24601	0.582	16.8625
0.584	-11.5793	0.584	-9.246	0.583	16.8625
0.585	-11.5788	0.585	-9.24589	0.584	16.8625
0.586	-11.5784	0.586	-9.24573	0.585	16.8625
0.587	-11.5779	0.587	-9.24556	0.586	16.8623
0.587	-11.5778	0.587	-9.24539	0.587	16.8621
0.588	-11.5777	0.588	-9.24526	0.587	16.8619
0.589	-11.5777	0.589	-9.24519	0.588	16.8618
0.59	-11.5777	0.59	-9.24513	0.589	16.8619
0.591	-11.5779	0.591	-9.24514	0.59	16.862
0.592	-11.5782	0.592	-9.24542	0.591	16.8622
0.592	-11.5784	0.592	-9.24574	0.592	16.8624
0.593	-11.5786	0.593	-9.24606	0.592	16.8628
0.594	-11.5785	0.594	-9.24639	0.593	16.8632
0.595	-11.5783	0.595	-9.24663	0.594	16.8635
0.596	-11.5782	0.596	-9.24685	0.595	16.864
0.597	-11.5778	0.597	-9.24707	0.596	16.8645
0.597	-11.5771	0.597	-9.24716	0.597	16.8649
0.598	-11.5762	0.598	-9.24709	0.597	16.8654
0.599	-11.5752	0.599	-9.24701	0.598	16.8655
0.6	-11.5743	0.6	-9.24693	0.599	16.8656
0.601	-11.5735	0.601	-9.24688	0.6	16.8657
0.602	-11.5728	0.601	-9.24691	0.601	16.8657
0.602	-11.5721	0.602	-9.24694	0.602	16.8656
0.603	-11.572	0.603	-9.24698	0.602	16.8655
0.604	-11.5724	0.604	-9.24731	0.603	16.8654
0.605	-11.573	0.605	-9.24766	0.604	16.8654
0.606	-11.5736	0.606	-9.24802	0.605	16.8655
0.607	-11.5741	0.606	-9.24837	0.606	16.8657
0.607	-11.5747	0.607	-9.24879	0.607	16.8659
0.608	-11.5753	0.608	-9.24938	0.607	16.8661
0.609	-11.5759	0.609	-9.24998	0.608	16.8664
0.61	-11.5761	0.61	-9.25058	0.609	16.8667
0.611	-11.5761	0.611	-9.25142	0.61	16.867
0.612	-11.5762	0.611	-9.25229	0.611	16.8672
0.612	-11.5762	0.612	-9.25316	0.612	16.8673
0.613	-11.5764	0.613	-9.25402	0.612	16.8674
0.614	-11.5766	0.614	-9.25479	0.613	16.8675
0.615	-11.5769	0.615	-9.2555	0.614	16.8677
0.616	-11.5772	0.616	-9.25621	0.615	16.8681
0.616	-11.5777	0.616	-9.25683	0.616	16.8684
0.617	-11.5782	0.617	-9.25677	0.617	16.8688
0.618	-11.5787	0.618	-9.25667	0.617	16.869
0.619	-11.5791	0.619	-9.25658	0.618	16.8693
0.62	-11.5793	0.62	-9.25648	0.619	16.8695
0.621	-11.5795	0.621	-9.25594	0.62	16.8697
0.621	-11.5797	0.621	-9.25527	0.621	16.8694
0.622	-11.5799	0.622	-9.2546	0.621	16.8688
0.623	-11.58	0.623	-9.25398	0.622	16.8682
0.624	-11.5802	0.624	-9.25361	0.623	16.8678
0.625	-11.5804	0.625	-9.25324	0.624	16.8675
0.626	-11.5808	0.626	-9.25287	0.625	16.8673
0.626	-11.5813	0.626	-9.25251	0.626	16.8671
0.627	-11.5819	0.627	-9.25248	0.626	16.8669
0.628	-11.5825	0.628	-9.25246	0.627	16.8668
0.629	-11.5831	0.629	-9.25244	0.628	16.8668
0.63	-11.5836	0.63	-9.25238	0.629	16.8667
0.631	-11.5842	0.631	-9.25227	0.63	16.8666
0.631	-11.5848	0.631	-9.25215	0.631	16.8663
0.632	-11.5851	0.632	-9.25202	0.631	16.866
0.633	-11.5854	0.633	-9.25187	0.632	16.8656
0.634	-11.5857	0.634	-9.25168	0.633	16.8652
0.635	-11.586	0.635	-9.25147	0.634	16.8651
0.636	-11.5864	0.636	-9.25127	0.635	16.865
0.636	-11.5869	0.636	-9.25113	0.636	16.8649
0.637	-11.5874	0.637	-9.25102	0.636	16.8648
0.638	-11.5881	0.638	-9.25092	0.637	16.8646
0.639	-11.5893	0.639	-9.25081	0.638	16.8644
0.64	-11.5906	0.64	-9.25071	0.639	16.8642
0.641	-11.5919	0.641	-9.25061	0.64	16.8639
0.641	-11.5932	0.641	-9.25051	0.641	16.8635
0.642	-11.5947	0.642	-9.25039	0.641	16.8631
0.643	-11.5961	0.643	-9.25019	0.642	16.8627
0.644	-11.5975	0.644	-9.24997	0.643	16.8624
0.645	-11.5983	0.645	-9.24976	0.644	16.8622
0.646	-11.5985	0.646	-9.24953	0.645	16.862
0.646	-11.5987	0.646	-9.2493	0.646	16.8618
0.647	-11.5988	0.647	-9.24907	0.646	16.8615
0.648	-11.5987	0.648	-9.24883	0.647	16.8612
0.649	-11.5984	0.649	-9.24854	0.648	16.8609
0.65	-11.598	0.65	-9.2481	0.649	16.8605
0.651	-11.5977	0.651	-9.24762	0.65	16.8601
0.651	-11.5976	0.651	-9.24714	0.651	16.8597
0.652	-11.5978	0.652	-9.24676	0.651	16.8593
0.653	-11.598	0.653	-9.24643	0.652	16.8589
0.654	-11.5981	0.654	-9.24612	0.653	16.8587
0.655	-11.5981	0.655	-9.24581	0.654	16.8585
0.656	-11.5977	0.656	-9.24558	0.655	16.8584
0.656	-11.5975	0.656	-9.24541	0.656	16.8581
0.657	-11.5971	0.657	-9.24527	0.656	16.8577
0.658	-11.5966	0.658	-9.24512	0.657	16.8573
0.659	-11.5961	0.659	-9.24507	0.658	16.8569
0.66	-11.5955	0.66	-9.24505	0.659	16.8564
0.661	-11.5951	0.661	-9.24502	0.66	16.8561
0.661	-11.595	0.661	-9.245	0.661	16.8557
0.662	-11.5952	0.662	-9.24535	0.661	16.8554
0.663	-11.5955	0.663	-9.24587	0.662	16.8554
0.664	-11.5957	0.664	-9.24643	0.663	16.8558
0.665	-11.5959	0.665	-9.24698	0.664	16.8562
0.666	-11.5961	0.666	-9.2475	0.665	16.8567
0.666	-11.5963	0.666	-9.24803	0.665	16.857
0.667	-11.5965	0.667	-9.24855	0.666	16.8571
0.668	-11.5965	0.668	-9.24908	0.667	16.8573
0.669	-11.5965	0.669	-9.24931	0.668	16.8574
0.67	-11.5965	0.67	-9.24949	0.669	16.8574
0.671	-11.5965	0.671	-9.24967	0.67	16.8574
0.671	-11.5965	0.671	-9.25001	0.67	16.8574
0.672	-11.5965	0.672	-9.25061	0.671	16.8573
0.673	-11.5964	0.673	-9.25125	0.672	16.8571
0.674	-11.5964	0.674	-9.2519	0.673	16.8567
0.675	-11.5962	0.675	-9.25258	0.674	16.8564
0.676	-11.5961	0.676	-9.25329	0.675	16.8561
0.676	-11.5959	0.676	-9.25402	0.675	16.8557
0.677	-11.5956	0.677	-9.25474	0.676	16.8551
0.678	-11.5952	0.678	-9.25523	0.677	16.8545
0.679	-11.5948	0.679	-9.25546	0.678	16.8541
0.68	-11.5944	0.68	-9.25564	0.679	16.854
0.681	-11.594	0.681	-9.25583	0.68	16.8539
0.681	-11.5936	0.681	-9.25601	0.68	16.8538
0.682	-11.5933	0.682	-9.25618	0.681	16.8537
0.683	-11.5928	0.683	-9.25634	0.682	16.8538
0.684	-11.5923	0.684	-9.2565	0.683	16.8539
0.685	-11.5918	0.685	-9.25674	0.684	16.854
0.686	-11.5913	0.686	-9.25701	0.685	16.8539
0.686	-11.5909	0.686	-9.25728	0.685	16.8536
0.687	-11.5906	0.687	-9.25756	0.686	16.8533
0.688	-11.5903	0.688	-9.25785	0.687	16.853
0.689	-11.5901	0.689	-9.25814	0.688	16.8527
0.69	-11.5901	0.69	-9.25844	0.689	16.8525
0.691	-11.5903	0.69	-9.25857	0.69	16.8523
0.691	-11.5906	0.691	-9.25843	0.69	16.852
0.692	-11.5909	0.692	-9.25819	0.691	16.8517
0.693	-11.5909	0.693	-9.25796	0.692	16.8514
0.694	-11.5908	0.694	-9.25765	0.693	16.851
0.695	-11.5907	0.695	-9.25726	0.694	16.8506
0.695	-11.5906	0.695	-9.25686	0.695	16.8501
0.696	-11.5908	0.696	-9.25645	0.695	16.8495
0.697	-11.5912	0.697	-9.25615	0.696	16.8488
0.698	-11.5915	0.698	-9.25596	0.697	16.8483
0.699	-11.5919	0.699	-9.2558	0.698	16.8481
0.7	-11.5927	0.7	-9.25565	0.699	16.8481
0.7	-11.5937	0.7	-9.25541	0.7	16.848
0.701	-11.5945	0.701	-9.25514	0.7	16.848
0.702	-11.5954	0.702	-9.25486	0.701	16.8478
0.703	-11.5959	0.703	-9.25459	0.702	16.8477
0.704	-11.5961	0.704	-9.25438	0.703	16.8475
0.705	-11.5963	0.705	-9.2542	0.704	16.8473
0.705	-11.5963	0.705	-9.25402	0.705	16.8468
0.706	-11.596	0.706	-9.25384	0.705	16.8462
0.707	-11.5956	0.707	-9.25369	0.706	16.8456
0.708	-11.5952	0.708	-9.25353	0.707	16.8452
0.709	-11.5948	0.709	-9.25338	0.708	16.845
0.71	-11.5945	0.71	-9.25326	0.709	16.8447
0.71	-11.5944	0.71	-9.25328	0.709	16.8445
0.711	-11.5942	0.711	-9.25336	0.71	16.8443
0.712	-11.5942	0.712	-9.25344	0.711	16.8442
0.713	-11.5943	0.713	-9.25339	0.712	16.8441
0.714	-11.5944	0.714	-9.25309	0.713	16.844
0.715	-11.5945	0.715	-9.2527	0.714	16.844
0.715	-11.5946	0.715	-9.25231	0.714	16.8442
0.716	-11.5949	0.716	-9.25183	0.715	16.8444
0.717	-11.5951	0.717	-9.25126	0.716	16.8446
0.718	-11.5953	0.718	-9.25067	0.717	16.845
0.719	-11.5954	0.719	-9.25007	0.718	16.8457
0.72	-11.5954	0.72	-9.24966	0.719	16.8465
0.72	-11.5954	0.72	-9.24951	0.719	16.8471
0.721	-11.5953	0.721	-9.24945	0.72	16.8475
0.722	-11.5953	0.722	-9.24939	0.721	16.8478
0.723	-11.5953	0.723	-9.24938	0.722	16.8481
0.724	-11.5952	0.724	-9.24939	0.723	16.8484
0.725	-11.5953	0.725	-9.2494	0.724	16.8484
0.725	-11.5955	0.725	-9.24941	0.724	16.8483
0.726	-11.5958	0.726	-9.24935	0.725	16.8482
0.727	-11.5961	0.727	-9.24926	0.726	16.8483
0.728	-11.5963	0.728	-9.24917	0.727	16.8486
0.729	-11.5964	0.729	-9.24903	0.728	16.8489
0.73	-11.5965	0.73	-9.2488	0.729	16.8492
0.73	-11.5965	0.73	-9.24854	0.729	16.8494
0.731	-11.5965	0.731	-9.24827	0.73	16.8493
0.732	-11.5964	0.732	-9.2482	0.731	16.849
0.733	-11.5964	0.733	-9.2484	0.732	16.8487
0.734	-11.5964	0.734	-9.24867	0.733	16.8484
0.735	-11.5965	0.735	-9.24893	0.734	16.8482
0.735	-11.5968	0.735	-9.24929	0.734	16.8481
0.736	-11.5972	0.736	-9.2497	0.735	16.8479
0.737	-11.5976	0.737	-9.25012	0.736	16.8479
0.738	-11.5979	0.738	-9.25056	0.737	16.8483
0.739	-11.5983	0.739	-9.25095	0.738	16.8488
0.74	-11.5986	0.74	-9.25122	0.739	16.8492
0.74	-11.5989	0.74	-9.25143	0.739	16.8494
0.741	-11.5989	0.741	-9.25165	0.74	16.8493
0.742	-11.5986	0.742	-9.25175	0.741	16.8493
0.743	-11.5984	0.743	-9.25173	0.742	16.8492
0.744	-11.5982	0.744	-9.2517	0.743	16.849
0.745	-11.5981	0.745	-9.25166	0.744	16.8487
0.745	-11.5981	0.745	-9.25157	0.744	16.8485
0.746	-11.598	0.746	-9.25144	0.745	16.8483
0.747	-11.5982	0.747	-9.25131	0.746	16.8483
0.748	-11.5987	0.748	-9.25118	0.747	16.8485
0.749	-11.5992	0.749	-9.25106	0.748	16.8487
0.75	-11.5997	0.75	-9.25095	0.748	16.8488
0.75	-11.6001	0.75	-9.25084	0.749	16.849
0.751	-11.6005	0.751	-9.25071	0.75	16.849
0.752	-11.6008	0.752	-9.25046	0.751	16.8492
0.753	-11.6011	0.753	-9.25012	0.752	16.8492
0.754	-11.6013	0.754	-9.24978	0.753	16.8492
0.755	-11.6013	0.755	-9.24945	0.753	16.8491
0.755	-11.6013	0.755	-9.24931	0.754	16.849
0.756	-11.6014	0.756	-9.2493	0.755	16.8491
0.757	-11.6018	0.757	-9.2493	0.756	16.8493
0.758	-11.6024	0.758	-9.24936	0.757	16.8497
0.759	-11.603	0.759	-9.24953	0.758	16.8499
0.76	-11.6036	0.76	-9.24974	0.758	16.85
0.76	-11.6043	0.76	-9.24994	0.759	16.8497
0.761	-11.6052	0.761	-9.25014	0.76	16.8494
0.762	-11.606	0.762	-9.25006	0.761	16.8492
0.763	-11.6068	0.763	-9.24974	0.762	16.8489
0.764	-11.6074	0.764	-9.24942	0.763	16.8487
0.765	-11.608	0.765	-9.24906	0.763	16.8485
0.765	-11.6085	0.765	-9.24867	0.764	16.8483
0.766	-11.6089	0.766	-9.24827	0.765	16.8483
0.767	-11.6092	0.767	-9.24788	0.766	16.8485
0.768	-11.6094	0.768	-9.24754	0.767	16.8487
0.769	-11.6096	0.769	-9.24736	0.768	16.8489
0.77	-11.6096	0.77	-9.24726	0.768	16.8489
0.77	-11.6093	0.77	-9.24721	0.769	16.8488
0.771	-11.6089	0.771	-9.24725	0.77	16.8487
0.772	-11.6086	0.772	-9.24733	0.771	16.8486
0.773	-11.6083	0.773	-9.24741	0.772	16.8489
0.774	-11.608	0.774	-9.24749	0.773	16.8494
0.774	-11.6077	0.775	-9.24762	0.773	16.8499
0.775	-11.6074	0.775	-9.24783	0.774	16.8504
0.776	-11.6074	0.776	-9.24808	0.775	16.8509
0.777	-11.6077	0.777	-9.24824	0.776	16.8513
0.778	-11.6081	0.778	-9.24831	0.777	16.8518
0.779	-11.6085	0.779	-9.24836	0.778	16.8521
0.779	-11.6088	0.779	-9.24841	0.778	16.852
0.78	-11.6092	0.78	-9.24846	0.779	16.8517
0.781	-11.6095	0.781	-9.24837	0.78	16.8515
0.782	-11.6099	0.782	-9.2481	0.781	16.8512
0.783	-11.6101	0.783	-9.24778	0.782	16.8509
0.784	-11.6104	0.784	-9.24761	0.783	16.8506
0.784	-11.6106	0.784	-9.24753	0.783	16.8502
0.785	-11.6108	0.785	-9.24746	0.784	16.8499
0.786	-11.6109	0.786	-9.24739	0.785	16.8498
0.787	-11.6109	0.787	-9.24732	0.786	16.8496
0.788	-11.611	0.788	-9.24727	0.787	16.8495
0.789	-11.611	0.789	-9.24724	0.788	16.8495
0.789	-11.6111	0.789	-9.24721	0.788	16.8496
0.79	-11.6111	0.79	-9.24717	0.789	16.8497
0.791	-11.6111	0.791	-9.24712	0.79	16.8498
0.792	-11.6113	0.792	-9.24706	0.791	16.85
0.793	-11.6115	0.793	-9.24701	0.792	16.8502
0.794	-11.6117	0.794	-9.24696	0.792	16.8504
0.794	-11.612	0.794	-9.24694	0.793	16.8506
0.795	-11.6122	0.795	-9.24693	0.794	16.8503
0.796	-11.6124	0.796	-9.24692	0.795	16.85
0.797	-11.6127	0.797	-9.24676	0.796	16.8498
0.798	-11.6128	0.798	-9.24643	0.797	16.8495
0.799	-11.6127	0.799	-9.24609	0.797	16.849
0.799	-11.6124	0.799	-9.24575	0.798	16.8483
0.8	-11.612	0.8	-9.24544	0.799	16.8477
0.801	-11.6116	0.801	-9.24524	0.8	16.8471
0.802	-11.6111	0.802	-9.24514	0.801	16.8466
0.803	-11.6106	0.803	-9.24504	0.802	16.8461
0.804	-11.61	0.804	-9.24516	0.802	16.8455
0.804	-11.6095	0.804	-9.24559	0.803	16.8449
0.805	-11.6092	0.805	-9.24601	0.804	16.8443
0.806	-11.609	0.806	-9.24644	0.805	16.8437
0.807	-11.6088	0.807	-9.24685	0.806	16.8431
0.808	-11.6086	0.808	-9.24722	0.807	16.8423
0.809	-11.6083	0.809	-9.24755	0.807	16.8416
0.809	-11.6081	0.809	-9.24785	0.808	16.8408
0.81	-11.6078	0.81	-9.248	0.809	16.8401
0.811	-11.6076	0.811	-9.24804	0.81	16.8395
0.812	-11.6079	0.812	-9.24808	0.811	16.839
0.813	-11.6081	0.813	-9.24812	0.812	16.8386
0.814	-11.6084	0.814	-9.24819	0.812	16.8382
0.814	-11.6088	0.814	-9.24835	0.813	16.8381
0.815	-11.6093	0.815	-9.24855	0.814	16.8381
0.816	-11.6098	0.816	-9.24871	0.815	16.8381
0.817	-11.6103	0.817	-9.24879	0.816	16.8381
0.818	-11.6106	0.818	-9.24882	0.817	16.8382
0.819	-11.6104	0.819	-9.24884	0.817	16.8383
0.819	-11.6103	0.819	-9.24887	0.818	16.8383
0.82	-11.6102	0.82	-9.24877	0.819	16.8385
0.821	-11.6105	0.821	-9.24851	0.82	16.8392
0.822	-11.6109	0.822	-9.24826	0.821	16.8399
0.823	-11.6114	0.823	-9.24811	0.822	16.8406
0.824	-11.6119	0.824	-9.24814	0.822	16.8413
0.824	-11.6124	0.824	-9.24825	0.823	16.8421
0.825	-11.6129	0.825	-9.24837	0.824	16.8429
0.826	-11.6135	0.826	-9.24854	0.825	16.8437
0.827	-11.6139	0.827	-9.2489	0.826	16.8443
0.828	-11.6137	0.828	-9.2494	0.827	16.8446
0.829	-11.6133	0.829	-9.2499	0.827	16.8449
0.829	-11.6129	0.829	-9.25038	0.828	16.8452
0.83	-11.6125	0.83	-9.25085	0.829	16.8453
0.831	-11.6121	0.831	-9.25131	0.83	16.8453
0.832	-11.6117	0.832	-9.25178	0.831	16.8453
0.833	-11.6113	0.833	-9.25222	0.832	16.8453
0.834	-11.611	0.834	-9.25258	0.832	16.8453
0.834	-11.6108	0.834	-9.25291	0.833	16.8454
0.835	-11.6108	0.835	-9.25322	0.834	16.8454
0.836	-11.6107	0.836	-9.25351	0.835	16.8455
0.837	-11.6107	0.837	-9.25379	0.836	16.846
0.838	-11.6107	0.838	-9.25406	0.836	16.8465
0.839	-11.6107	0.839	-9.25433	0.837	16.847
0.839	-11.6106	0.839	-9.25479	0.838	16.8476
0.84	-11.6106	0.84	-9.25549	0.839	16.8478
0.841	-11.6107	0.841	-9.25628	0.84	16.8478
0.842	-11.6108	0.842	-9.25702	0.841	16.8478
0.843	-11.6109	0.843	-9.25761	0.841	16.8477
0.844	-11.6112	0.844	-9.2581	0.842	16.8476
0.844	-11.6115	0.844	-9.25859	0.843	16.8475
0.845	-11.6118	0.845	-9.25911	0.844	16.8474
0.846	-11.6121	0.846	-9.25948	0.845	16.8474
0.847	-11.6124	0.847	-9.25952	0.846	16.8473
0.848	-11.6126	0.848	-9.25957	0.846	16.8472
0.849	-11.6128	0.849	-9.25962	0.847	16.8471
0.849	-11.6131	0.849	-9.25971	0.848	16.8472
0.85	-11.6133	0.85	-9.25985	0.849	16.8472
0.851	-11.6136	0.851	-9.25999	0.85	16.8473
0.852	-11.6138	0.852	-9.26014	0.851	16.8474
0.853	-11.6141	0.853	-9.26034	0.851	16.8477
0.854	-11.6144	0.854	-9.2606	0.852	16.8482
0.854	-11.6148	0.854	-9.26086	0.853	16.8488
0.855	-11.6151	0.855	-9.26109	0.854	16.8495
0.856	-11.6153	0.856	-9.26124	0.855	16.8497
0.857	-11.6154	0.857	-9.26134	0.856	16.8499
0.858	-11.6155	0.858	-9.26144	0.856	16.8501
0.858	-11.6156	0.859	-9.26132	0.857	16.8502
0.859	-11.6157	0.859	-9.26063	0.858	16.8501
0.86	-11.6156	0.86	-9.25989	0.859	16.8499
0.861	-11.6154	0.861	-9.25915	0.86	16.8496
0.862	-11.6152	0.862	-9.25849	0.861	16.8493
0.863	-11.6148	0.863	-9.25803	0.861	16.8484
0.863	-11.6141	0.864	-9.25756	0.862	16.8476
0.864	-11.6133	0.864	-9.25719	0.863	16.8467
0.865	-11.6126	0.865	-9.25721	0.864	16.8459
0.866	-11.6118	0.866	-9.25766	0.865	16.8452
0.867	-11.6111	0.867	-9.25812	0.866	16.8446
0.868	-11.6104	0.868	-9.25854	0.866	16.844
0.868	-11.6097	0.868	-9.25879	0.867	16.8436
0.869	-11.6098	0.869	-9.25886	0.868	16.8435
0.87	-11.6101	0.87	-9.25892	0.869	16.8434
0.871	-11.6103	0.871	-9.25901	0.87	16.8434
0.872	-11.6106	0.872	-9.25914	0.871	16.8432
0.873	-11.6108	0.873	-9.25932	0.871	16.8429
0.873	-11.6107	0.873	-9.25949	0.872	16.8425
0.874	-11.6106	0.874	-9.25969	0.873	16.8422
0.875	-11.6105	0.875	-9.25995	0.874	16.8417
0.876	-11.6102	0.876	-9.26027	0.875	16.8413
0.877	-11.6098	0.877	-9.26059	0.876	16.8408
0.878	-11.6093	0.878	-9.26085	0.876	16.8403
0.878	-11.6089	0.878	-9.261	0.877	16.8399
0.879	-11.6084	0.879	-9.26111	0.878	16.8395
0.88	-11.6079	0.88	-9.26123	0.879	16.8392
0.881	-11.6074	0.881	-9.26122	0.88	16.8388
0.882	-11.6069	0.882	-9.26092	0.88	16.8387
0.883	-11.6062	0.883	-9.26053	0.881	16.8389
0.883	-11.6056	0.883	-9.26014	0.882	16.839
0.884	-11.605	0.884	-9.25975	0.883	16.8392
0.885	-11.6045	0.885	-9.25937	0.884	16.8397
0.886	-11.6047	0.886	-9.25899	0.885	16.8404
0.887	-11.6051	0.887	-9.25863	0.885	16.8412
0.888	-11.6055	0.888	-9.25847	0.886	16.8419
0.888	-11.606	0.888	-9.25859	0.887	16.8427
0.889	-11.6065	0.889	-9.2587	0.888	16.8434
0.89	-11.607	0.89	-9.25886	0.889	16.8442
0.891	-11.6075	0.891	-9.25914	0.89	16.8448
0.892	-11.608	0.892	-9.25951	0.89	16.845
0.893	-11.6084	0.893	-9.25989	0.891	16.845
0.893	-11.6088	0.893	-9.26024	0.892	16.8449
0.894	-11.6091	0.894	-9.26053	0.893	16.8447
0.895	-11.6094	0.895	-9.26078	0.894	16.8442
0.896	-11.6097	0.896	-9.26102	0.895	16.8437
0.897	-11.61	0.897	-9.26118	0.895	16.8431
0.898	-11.6102	0.898	-9.26117	0.896	16.8426
0.898	-11.6104	0.898	-9.26109	0.897	16.8422
0.899	-11.6104	0.899	-9.261	0.898	16.8418
0.9	-11.6103	0.9	-9.26102	0.899	16.8413
0.901	-11.6103	0.901	-9.2617	0.9	16.8411
0.902	-11.6105	0.902	-9.26246	0.9	16.8411
0.903	-11.6107	0.903	-9.26323	0.901	16.8411
0.903	-11.6109	0.903	-9.26409	0.902	16.8411
0.904	-11.6111	0.904	-9.26518	0.903	16.8409
0.905	-11.6114	0.905	-9.26628	0.904	16.8407
0.906	-11.6118	0.906	-9.26732	0.905	16.8404
0.907	-11.6122	0.907	-9.26803	0.905	16.8402
0.908	-11.6125	0.908	-9.2682	0.906	16.8397
0.908	-11.6128	0.908	-9.26837	0.907	16.8392
0.909	-11.6131	0.909	-9.26856	0.908	16.8387
0.91	-11.6134	0.91	-9.26886	0.909	16.8382
0.911	-11.6137	0.911	-9.26934	0.91	16.8378
0.912	-11.6138	0.912	-9.26983	0.91	16.8375
0.913	-11.614	0.913	-9.2703	0.911	16.8372
0.913	-11.6141	0.913	-9.27073	0.912	16.8369
0.914	-11.6143	0.914	-9.2711	0.913	16.8368
0.915	-11.6148	0.915	-9.27147	0.914	16.8368
0.916	-11.6152	0.916	-9.27179	0.915	16.8368
0.917	-11.6157	0.917	-9.27187	0.915	16.8367
0.918	-11.6161	0.918	-9.27186	0.916	16.8366
0.918	-11.6167	0.918	-9.27184	0.917	16.8363
0.919	-11.6172	0.919	-9.27186	0.918	16.8361
0.92	-11.6177	0.92	-9.27201	0.919	16.8359
0.921	-11.6182	0.921	-9.27219	0.919	16.8356
0.922	-11.6188	0.922	-9.27238	0.92	16.8352
0.923	-11.6194	0.923	-9.27252	0.921	16.8349
0.923	-11.6199	0.923	-9.27254	0.922	16.8345
0.924	-11.6204	0.924	-9.27255	0.923	16.8341
0.925	-11.6209	0.925	-9.27256	0.924	16.8336
0.926	-11.6213	0.926	-9.27257	0.924	16.8331
0.927	-11.6217	0.927	-9.27257	0.925	16.8324
0.928	-11.6214	0.928	-9.27257	0.926	16.8314
0.928	-11.6209	0.928	-9.27257	0.927	16.8303
0.929	-11.6203	0.929	-9.27263	0.928	16.8292
0.93	-11.6197	0.93	-9.27274	0.929	16.8282
0.931	-11.6191	0.931	-9.27286	0.929	16.8273
0.932	-11.6187	0.932	-9.27295	0.93	16.8264
0.933	-11.6182	0.933	-9.27293	0.931	16.8255
0.933	-11.6177	0.933	-9.27279	0.932	16.825
0.934	-11.6174	0.934	-9.27265	0.933	16.8249
0.935	-11.6171	0.935	-9.27253	0.934	16.8247
0.936	-11.6168	0.936	-9.27245	0.934	16.8246
0.937	-11.6165	0.937	-9.27238	0.935	16.8245
0.937	-11.6165	0.938	-9.27232	0.936	16.8244
0.938	-11.6166	0.938	-9.27232	0.937	16.8243
0.939	-11.6166	0.939	-9.27252	0.938	16.8242
0.94	-11.6168	0.94	-9.27279	0.939	16.824
0.941	-11.6171	0.941	-9.27307	0.939	16.8238
0.942	-11.6175	0.942	-9.27338	0.94	16.8236
0.942	-11.6179	0.943	-9.27376	0.941	16.8234
0.943	-11.6182	0.943	-9.27414	0.942	16.8231
0.944	-11.6181	0.944	-9.2745	0.943	16.8229
0.945	-11.6178	0.945	-9.27474	0.944	16.8226
0.946	-11.6176	0.946	-9.27478	0.944	16.8224
0.947	-11.6173	0.947	-9.27483	0.945	16.8224
0.947	-11.6169	0.948	-9.27486	0.946	16.8224
0.948	-11.6166	0.948	-9.27478	0.947	16.8224
0.949	-11.6162	0.949	-9.27448	0.948	16.8224
0.95	-11.6159	0.95	-9.2742	0.949	16.8224
0.951	-11.6158	0.951	-9.27392	0.949	16.8223
0.952	-11.6156	0.952	-9.27355	0.95	16.8222
0.952	-11.6155	0.953	-9.27293	0.951	16.822
0.953	-11.6155	0.953	-9.27232	0.952	16.8217
0.954	-11.6156	0.954	-9.27171	0.953	16.8215
0.955	-11.6156	0.955	-9.27134	0.954	16.8212
0.956	-11.6157	0.956	-9.27119	0.954	16.821
0.957	-11.6155	0.957	-9.27105	0.955	16.821
0.957	-11.6141	0.957	-9.27091	0.956	16.8211
0.958	-11.6125	0.958	-9.27105	0.957	16.8212
0.959	-11.611	0.959	-9.27129	0.958	16.8214
0.96	-11.6094	0.96	-9.27153	0.959	16.8216
0.961	-11.6078	0.961	-9.27173	0.959	16.8219
0.962	-11.6063	0.962	-9.27116	0.96	16.8221
0.962	-11.6047	0.962	-9.2704	0.961	16.8224
0.963	-11.6036	0.963	-9.26964	0.962	16.8225
0.964	-11.6033	0.964	-9.26889	0.963	16.8227
0.965	-11.603	0.965	-9.2683	0.963	16.8229
0.966	-11.6028	0.966	-9.26771	0.964	16.8232
0.967	-11.6026	0.967	-9.26713	0.965	16.8235
0.967	-11.6024	0.967	-9.26675	0.966	16.8239
0.968	-11.6023	0.968	-9.26695	0.967	16.8241
0.969	-11.6022	0.969	-9.26714	0.968	16.8243
0.97	-11.6022	0.97	-9.26734	0.968	16.8243
0.971	-11.6025	0.971	-9.2675	0.969	16.8244
0.972	-11.6028	0.972	-9.26758	0.97	16.8243
0.972	-11.603	0.972	-9.26767	0.971	16.8242
0.973	-11.6032	0.973	-9.26774	0.972	16.8241
0.974	-11.6033	0.974	-9.26769	0.973	16.824
0.975	-11.6035	0.975	-9.2674	0.973	16.8239
0.976	-11.6037	0.976	-9.2671	0.974	16.8239
0.977	-11.6038	0.977	-9.26681	0.975	16.8239
0.977	-11.6039	0.977	-9.26646	0.976	16.8239
0.978	-11.6041	0.978	-9.26609	0.977	16.8238
0.979	-11.604	0.979	-9.26573	0.978	16.8238
0.98	-11.6037	0.98	-9.26536	0.978	16.8237
0.981	-11.6035	0.981	-9.26502	0.979	16.8236
0.982	-11.6032	0.982	-9.26467	0.98	16.8235
0.982	-11.603	0.982	-9.26432	0.981	16.8237
0.983	-11.6024	0.983	-9.26396	0.982	16.8238
0.984	-11.6018	0.984	-9.26351	0.983	16.8239
0.985	-11.6012	0.985	-9.26306	0.983	16.824
0.986	-11.601	0.986	-9.26261	0.984	16.8242
0.987	-11.601	0.987	-9.26219	0.985	16.8243
0.987	-11.601	0.987	-9.26202	0.986	16.8245
0.988	-11.6009	0.988	-9.26188	0.987	16.8247
0.989	-11.6009	0.989	-9.26174	0.988	16.8249
0.99	-11.6011	0.99	-9.26167	0.988	16.8251
0.991	-11.6013	0.991	-9.26188	0.989	16.8253
0.992	-11.6014	0.992	-9.26209	0.99	16.8256
0.992	-11.6014	0.992	-9.26229	0.991	16.8259
0.993	-11.6014	0.993	-9.26242	0.992	16.8261
0.994	-11.6014	0.994	-9.26228	0.993	16.8264
0.995	-11.6013	0.995	-9.26214	0.993	16.8265
0.996	-11.6014	0.996	-9.26197	0.994	16.8265
0.997	-11.6015	0.997	-9.26157	0.995	16.8266
0.997	-11.6017	0.997	-9.26096	0.996	16.8265
0.998	-11.6021	0.998	-9.26036	0.997	16.8263
0.999	-11.6036	0.999	-9.25978	0.998	16.826
1	-11.6054	1	-9.25941	0.998	16.8257
1.001	-11.6072	1.001	-9.2593	0.999	16.8254
1.002	-11.609	1.002	-9.25918	1	16.8251
1.002	-11.6107	1.002	-9.25919	1.001	16.8249
1.003	-11.6123	1.003	-9.25986	1.002	16.8246
1.004	-11.6139	1.004	-9.26064	1.003	16.8244
1.005	-11.6151	1.005	-9.26146	1.003	16.8243
1.006	-11.6156	1.006	-9.26233	1.004	16.8241
1.007	-11.6159	1.007	-9.2629	1.005	16.824
1.007	-11.6162	1.007	-9.26329	1.006	16.8239
1.008	-11.6165	1.008	-9.26366	1.007	16.824
1.009	-11.6168	1.009	-9.2639	1.007	16.8241
1.01	-11.6171	1.01	-9.26354	1.008	16.8243
1.011	-11.6174	1.011	-9.26313	1.009	16.8246
1.012	-11.6174	1.012	-9.26272	1.01	16.825
1.012	-11.6173	1.012	-9.2623	1.011	16.8254
1.013	-11.6171	1.013	-9.26199	1.012	16.8258
1.014	-11.6169	1.014	-9.26169	1.012	16.8265
1.015	-11.6167	1.015	-9.2614	1.013	16.8272
1.016	-11.6171	1.016	-9.26121	1.014	16.828
1.016	-11.6176	1.017	-9.26127	1.015	16.8288
1.017	-11.618	1.017	-9.26135	1.016	16.8295
1.018	-11.6185	1.018	-9.26144	1.017	16.8302
1.019	-11.619	1.019	-9.26151	1.017	16.8309
1.02	-11.6195	1.02	-9.26157	1.018	16.8315
1.021	-11.62	1.021	-9.26164	1.019	16.8319
1.021	-11.6201	1.022	-9.2617	1.02	16.8321
1.022	-11.6199	1.022	-9.26175	1.021	16.8322
1.023	-11.6197	1.023	-9.26179	1.022	16.8324
1.024	-11.6195	1.024	-9.26183	1.022	16.8323
1.025	-11.6194	1.025	-9.26187	1.023	16.8323
1.026	-11.6195	1.026	-9.26193	1.024	16.8323
1.026	-11.6197	1.027	-9.26201	1.025	16.8322
1.027	-11.6198	1.027	-9.26209	1.026	16.832
1.028	-11.6196	1.028	-9.26217	1.027	16.8317
1.029	-11.6193	1.029	-9.26198	1.027	16.8314
1.03	-11.6189	1.03	-9.26176	1.028	16.8311
1.031	-11.6185	1.031	-9.26153	1.029	16.8308
1.031	-11.6179	1.032	-9.2613	1.03	16.8305
1.032	-11.6173	1.032	-9.26128	1.031	16.8302
1.033	-11.6167	1.033	-9.26128	1.032	16.8299
1.034	-11.6162	1.034	-9.26129	1.032	16.8296
1.035	-11.6163	1.035	-9.26133	1.033	16.8294
1.036	-11.6166	1.036	-9.26167	1.034	16.8291
1.036	-11.6169	1.037	-9.26202	1.035	16.8291
1.037	-11.6171	1.037	-9.26237	1.036	16.8291
1.038	-11.6172	1.038	-9.26257	1.037	16.8291
1.039	-11.6173	1.039	-9.26252	1.037	16.8292
1.04	-11.6173	1.04	-9.26246	1.038	16.8292
1.041	-11.6173	1.041	-9.26241	1.039	16.8291
1.041	-11.6171	1.042	-9.26216	1.04	16.829
1.042	-11.6167	1.042	-9.26162	1.041	16.829
1.043	-11.6164	1.043	-9.26108	1.042	16.8288
1.044	-11.6162	1.044	-9.26053	1.042	16.8287
1.045	-11.616	1.045	-9.26022	1.043	16.8285
1.046	-11.6159	1.046	-9.26014	1.044	16.8284
1.046	-11.6158	1.046	-9.26007	1.045	16.8281
1.047	-11.6159	1.047	-9.25999	1.046	16.8278
1.048	-11.6162	1.048	-9.26028	1.047	16.8275
1.049	-11.6166	1.049	-9.26072	1.047	16.8271
1.05	-11.617	1.05	-9.26116	1.048	16.8266
1.051	-11.6174	1.051	-9.2616	1.049	16.826
1.051	-11.6179	1.051	-9.26214	1.05	16.8254
1.052	-11.6183	1.052	-9.26269	1.051	16.8249
1.053	-11.6188	1.053	-9.26325	1.051	16.8247
1.054	-11.6193	1.054	-9.2638	1.052	16.8245
1.055	-11.6199	1.055	-9.26425	1.053	16.8244
1.056	-11.6204	1.056	-9.26468	1.054	16.8241
1.056	-11.621	1.056	-9.2651	1.055	16.8236
1.057	-11.6211	1.057	-9.26549	1.056	16.8231
1.058	-11.621	1.058	-9.26596	1.056	16.8226
1.059	-11.6209	1.059	-9.26648	1.057	16.822
1.06	-11.6207	1.06	-9.267	1.058	16.8215
1.061	-11.6203	1.061	-9.26754	1.059	16.821
1.061	-11.6198	1.061	-9.26808	1.06	16.8205
1.062	-11.6193	1.062	-9.26863	1.061	16.8203
1.063	-11.6191	1.063	-9.26918	1.061	16.8202
1.064	-11.6192	1.064	-9.26954	1.062	16.8202
1.065	-11.6195	1.065	-9.26973	1.063	16.8202
1.066	-11.6197	1.066	-9.26989	1.064	16.8197
1.066	-11.6198	1.066	-9.27005	1.065	16.8192
1.067	-11.6199	1.067	-9.27018	1.066	16.8186
1.068	-11.6199	1.068	-9.27031	1.066	16.818
1.069	-11.62	1.069	-9.27043	1.067	16.8176
1.07	-11.6204	1.07	-9.27055	1.068	16.8172
1.071	-11.6209	1.071	-9.27091	1.069	16.8169
1.071	-11.6214	1.071	-9.27134	1.07	16.8166
1.072	-11.622	1.072	-9.27177	1.071	16.8166
1.073	-11.6227	1.073	-9.2722	1.071	16.8166
1.074	-11.6235	1.074	-9.27245	1.072	16.8166
1.075	-11.6243	1.075	-9.27265	1.073	16.8166
1.076	-11.6249	1.076	-9.27285	1.074	16.8165
1.076	-11.6251	1.076	-9.27312	1.075	16.8164
1.077	-11.625	1.077	-9.27359	1.076	16.8163
1.078	-11.6249	1.078	-9.27411	1.076	16.8162
1.079	-11.6248	1.079	-9.27462	1.077	16.8162
1.08	-11.6246	1.08	-9.27527	1.078	16.8161
1.081	-11.6244	1.081	-9.27614	1.079	16.816
1.081	-11.6242	1.081	-9.27707	1.08	16.8159
1.082	-11.624	1.082	-9.27798	1.081	16.8159
1.083	-11.624	1.083	-9.2787	1.081	16.8159
1.084	-11.6242	1.084	-9.27891	1.082	16.816
1.085	-11.6243	1.085	-9.27904	1.083	16.816
1.086	-11.6245	1.086	-9.27917	1.084	16.8161
1.086	-11.6247	1.086	-9.2791	1.085	16.8161
1.087	-11.6249	1.087	-9.2788	1.086	16.8162
1.088	-11.6251	1.088	-9.27845	1.086	16.8163
1.089	-11.6252	1.089	-9.27812	1.087	16.8166
1.09	-11.625	1.09	-9.27817	1.088	16.8168
1.091	-11.6247	1.091	-9.27845	1.089	16.8171
1.091	-11.6244	1.091	-9.27876	1.09	16.8174
1.092	-11.624	1.092	-9.27907	1.091	16.8176
1.093	-11.6236	1.093	-9.27929	1.091	16.8179
1.094	-11.6233	1.094	-9.27948	1.092	16.8182
1.095	-11.6229	1.095	-9.27967	1.093	16.8182
1.095	-11.6224	1.096	-9.27982	1.094	16.818
1.096	-11.6219	1.096	-9.27958	1.095	16.8179
1.097	-11.6214	1.097	-9.27929	1.095	16.818
1.098	-11.6209	1.098	-9.27899	1.096	16.8182
1.099	-11.6206	1.099	-9.27869	1.097	16.8185
1.1	-11.6203	1.1	-9.27831	1.098	16.8187
1.1	-11.62	1.101	-9.27792	1.099	16.819
1.101	-11.6198	1.101	-9.27753	1.1	16.8192
1.102	-11.6199	1.102	-9.27707	1.1	16.8195
1.103	-11.62	1.103	-9.27647	1.101	16.8197
1.104	-11.6201	1.104	-9.27586	1.102	16.8197
1.105	-11.6203	1.105	-9.27526	1.103	16.8196
1.105	-11.6199	1.106	-9.2709	1.104	16.8195
1.106	-11.6186	1.106	-9.269	1.105	16.8193
1.107	-11.6184	1.107	-9.26847	1.105	16.8377
1.108	-11.6183	1.108	-9.26801	1.106	16.847
1.109	-11.6183	1.109	-9.26733	1.107	16.851
1.11	-11.6183	1.11	-9.26668	1.108	16.8523
1.11	-11.6186	1.111	-9.26613	1.109	16.8533
1.111	-11.619	1.111	-9.26559	1.11	16.8543
1.112	-11.6193	1.112	-9.26441	1.11	16.8551
1.113	-11.6197	1.113	-9.26301	1.111	16.8559
1.114	-11.62	1.114	-9.2616	1.112	16.8568
1.115	-11.6203	1.115	-9.26037	1.113	16.8577
1.115	-11.6206	1.116	-9.25961	1.114	16.8588
1.116	-11.6205	1.116	-9.25899	1.115	16.8598
1.117	-11.6202	1.117	-9.25837	1.115	16.8608
1.118	-11.6198	1.118	-9.25775	1.116	16.8618
1.119	-11.6194	1.119	-9.25798	1.117	16.8628
1.12	-11.6191	1.12	-9.25856	1.118	16.8637
1.12	-11.6188	1.121	-9.25918	1.119	16.8642
1.121	-11.6185	1.121	-9.25944	1.12	16.8641
1.122	-11.6182	1.122	-9.25946	1.12	16.8637
1.123	-11.6185	1.123	-9.25942	1.121	16.8633
1.124	-11.6188	1.124	-9.25939	1.122	16.8627
1.125	-11.6191	1.125	-9.25935	1.123	16.862
1.125	-11.6194	1.126	-9.25919	1.124	16.8612
1.126	-11.6196	1.126	-9.25897	1.125	16.8604
1.127	-11.6196	1.127	-9.25877	1.125	16.8595
1.128	-11.6197	1.128	-9.25893	1.126	16.8587
1.129	-11.6197	1.129	-9.25918	1.127	16.8579
1.13	-11.6197	1.13	-9.25944	1.128	16.8571
1.13	-11.6197	1.131	-9.25969	1.129	16.8565
1.131	-11.6196	1.131	-9.25997	1.13	16.856
1.132	-11.6196	1.132	-9.26055	1.13	16.8556
1.133	-11.6195	1.133	-9.2612	1.131	16.855
1.134	-11.6195	1.134	-9.26192	1.132	16.854
1.135	-11.6195	1.135	-9.26276	1.133	16.8528
1.135	-11.6195	1.135	-9.26362	1.134	16.8516
1.136	-11.6197	1.136	-9.26449	1.134	16.8502
1.137	-11.6198	1.137	-9.26536	1.135	16.8485
1.138	-11.6199	1.138	-9.26611	1.136	16.8468
1.139	-11.6203	1.139	-9.26656	1.137	16.8453
1.14	-11.6209	1.14	-9.26695	1.138	16.8436
1.14	-11.6217	1.14	-9.26747	1.139	16.8418
1.141	-11.6225	1.141	-9.26812	1.139	16.8399
1.142	-11.6231	1.142	-9.26879	1.14	16.838
1.143	-11.6236	1.143	-9.26945	1.141	16.8354
1.144	-11.6241	1.144	-9.27012	1.142	16.8313
1.145	-11.6246	1.145	-9.27126	1.143	16.8272
1.145	-11.6249	1.145	-9.27271	1.144	16.8231
1.146	-11.625	1.146	-9.27418	1.144	16.8192
1.147	-11.6251	1.147	-9.27526	1.145	16.8155
1.148	-11.6253	1.148	-9.27623	1.146	16.8118
1.149	-11.6256	1.149	-9.27719	1.147	16.8082
1.15	-11.6261	1.15	-9.27815	1.148	16.8053
1.15	-11.6265	1.15	-9.27907	1.149	16.8037
1.151	-11.6268	1.151	-9.27959	1.149	16.802
1.152	-11.627	1.152	-9.28005	1.15	16.8004
1.153	-11.6271	1.153	-9.28051	1.151	16.7988
1.154	-11.6271	1.154	-9.28167	1.152	16.7971
1.155	-11.6271	1.155	-9.28294	1.153	16.7955
1.155	-11.6271	1.155	-9.28421	1.154	16.7939
1.156	-11.627	1.156	-9.28548	1.154	16.7923
1.157	-11.6269	1.157	-9.28671	1.155	16.7904
1.158	-11.6271	1.158	-9.28778	1.156	16.7887
1.159	-11.6276	1.159	-9.28883	1.157	16.7868
1.16	-11.6281	1.16	-9.28988	1.158	16.785
1.16	-11.6287	1.16	-9.28994	1.159	16.7831
1.161	-11.6294	1.161	-9.28977	1.159	16.7812
1.162	-11.6301	1.162	-9.28959	1.16	16.7796
1.163	-11.6308	1.163	-9.2894	1.161	16.7787
1.164	-11.6314	1.164	-9.2894	1.162	16.7782
1.165	-11.6318	1.165	-9.28956	1.163	16.7777
1.165	-11.6319	1.165	-9.28976	1.164	16.7773
1.166	-11.632	1.166	-9.28998	1.164	16.7777
1.167	-11.6321	1.167	-9.2903	1.165	16.7781
1.168	-11.6321	1.168	-9.29071	1.166	16.7785
1.169	-11.6319	1.169	-9.29113	1.167	16.7789
1.17	-11.6317	1.17	-9.29155	1.168	16.7794
1.17	-11.6314	1.17	-9.29186	1.169	16.7798
1.171	-11.6312	1.171	-9.29197	1.169	16.7803
1.172	-11.6311	1.172	-9.29201	1.17	16.781
1.173	-11.6309	1.173	-9.29203	1.171	16.7821
1.174	-11.6308	1.174	-9.2918	1.172	16.7833
1.174	-11.6304	1.175	-9.29145	1.173	16.7844
1.175	-11.63	1.175	-9.2911	1.174	16.7859
1.176	-11.6296	1.176	-9.29075	1.174	16.7878
1.177	-11.6291	1.177	-9.2902	1.175	16.7897
1.178	-11.6286	1.178	-9.28941	1.176	16.7915
1.179	-11.628	1.179	-9.28854	1.177	16.7933
1.179	-11.6274	1.18	-9.28777	1.178	16.795
1.18	-11.6268	1.18	-9.28728	1.178	16.7968
1.181	-11.6264	1.181	-9.28689	1.179	16.7985
1.182	-11.6259	1.182	-9.2865	1.18	16.8003
1.183	-11.6255	1.183	-9.28612	1.181	16.8021
1.184	-11.6252	1.184	-9.28577	1.182	16.804
1.184	-11.6251	1.185	-9.2855	1.183	16.8058
1.185	-11.6249	1.185	-9.28524	1.183	16.8074
1.186	-11.6247	1.186	-9.28459	1.184	16.8088
1.187	-11.6245	1.187	-9.2836	1.185	16.8103
1.188	-11.6243	1.188	-9.28253	1.186	16.8118
1.189	-11.6241	1.189	-9.28145	1.187	16.8129
1.189	-11.6238	1.19	-9.28038	1.188	16.814
1.19	-11.6234	1.19	-9.2795	1.188	16.8151
1.191	-11.6229	1.191	-9.27877	1.189	16.8161
1.192	-11.6223	1.192	-9.27811	1.19	16.8165
1.193	-11.6219	1.193	-9.27778	1.191	16.817
1.194	-11.6217	1.194	-9.27758	1.192	16.8175
1.194	-11.6217	1.195	-9.27738	1.193	16.8179
1.195	-11.6218	1.195	-9.27719	1.193	16.8183
1.196	-11.6218	1.196	-9.27699	1.194	16.8188
1.197	-11.622	1.197	-9.27672	1.195	16.8192
1.198	-11.6222	1.198	-9.27642	1.196	16.8198
1.199	-11.6224	1.199	-9.27614	1.197	16.8209
1.199	-11.6224	1.2	-9.276	1.198	16.8219
1.2	-11.6222	1.2	-9.27591	1.198	16.8229
1.201	-11.6219	1.201	-9.27581	1.199	16.8239
1.202	-11.6216	1.202	-9.27572	1.2	16.825
1.203	-11.6212	1.203	-9.27564	1.201	16.8261
1.204	-11.6209	1.204	-9.27557	1.202	16.8271
1.204	-11.6204	1.205	-9.27551	1.203	16.8282
1.205	-11.62	1.205	-9.27529	1.203	16.8292
1.206	-11.6196	1.206	-9.27487	1.204	16.8303
1.207	-11.6193	1.207	-9.2744	1.205	16.8313
1.208	-11.6189	1.208	-9.27393	1.206	16.8316
1.209	-11.6186	1.209	-9.27346	1.207	16.8317
1.209	-11.6184	1.21	-9.27276	1.208	16.8318
1.21	-11.6183	1.21	-9.27188	1.208	16.8319
1.211	-11.6184	1.211	-9.27098	1.209	16.8317
1.212	-11.6184	1.212	-9.27021	1.21	16.8315
1.213	-11.6187	1.213	-9.26964	1.211	16.8312
1.214	-11.6191	1.214	-9.26911	1.212	16.8309
1.214	-11.6196	1.215	-9.26858	1.213	16.83
1.215	-11.6201	1.215	-9.26805	1.213	16.829
1.216	-11.6206	1.216	-9.26766	1.214	16.8281
1.217	-11.6213	1.217	-9.26732	1.215	16.8273
1.218	-11.6221	1.218	-9.26701	1.216	16.8267
1.219	-11.6226	1.219	-9.26685	1.217	16.826
1.219	-11.6227	1.22	-9.26692	1.218	16.8253
1.22	-11.6225	1.22	-9.26708	1.218	16.8248
1.221	-11.6222	1.221	-9.26724	1.219	16.8243
1.222	-11.622	1.222	-9.2674	1.22	16.8238
1.223	-11.6217	1.223	-9.26756	1.221	16.8233
1.224	-11.6213	1.224	-9.26773	1.222	16.8227
1.224	-11.6209	1.224	-9.26789	1.222	16.8221
1.225	-11.6206	1.225	-9.26802	1.223	16.8215
1.226	-11.6204	1.226	-9.26808	1.224	16.8209
1.227	-11.6203	1.227	-9.26811	1.225	16.8204
1.228	-11.6202	1.228	-9.26815	1.226	16.8202
1.229	-11.6201	1.229	-9.26814	1.227	16.8199
1.229	-11.62	1.229	-9.26808	1.227	16.8196
1.23	-11.62	1.23	-9.26801	1.228	16.8194
1.231	-11.6199	1.231	-9.26793	1.229	16.8191
1.232	-11.6198	1.232	-9.26772	1.23	16.8189
1.233	-11.6199	1.233	-9.26732	1.231	16.8187
1.234	-11.6199	1.234	-9.26687	1.232	16.819
1.234	-11.62	1.234	-9.26646	1.232	16.8194
1.235	-11.6198	1.235	-9.26625	1.233	16.8198
1.236	-11.6193	1.236	-9.26618	1.234	16.8203
1.237	-11.6189	1.237	-9.26611	1.235	16.8208
1.238	-11.6184	1.238	-9.26604	1.236	16.8212
1.239	-11.6179	1.239	-9.26602	1.237	16.8217
1.239	-11.6173	1.239	-9.26605	1.237	16.8221
1.24	-11.6167	1.24	-9.26609	1.238	16.822
1.241	-11.6162	1.241	-9.26612	1.239	16.8219
1.242	-11.616	1.242	-9.2661	1.24	16.8218
1.243	-11.6159	1.243	-9.26605	1.241	16.8214
1.244	-11.6158	1.244	-9.266	1.242	16.821
1.244	-11.6156	1.244	-9.26595	1.242	16.8205
1.245	-11.6155	1.245	-9.26588	1.243	16.82
1.246	-11.6153	1.246	-9.26581	1.244	16.8196
1.247	-11.6151	1.247	-9.26573	1.245	16.8192
1.248	-11.6148	1.248	-9.26564	1.246	16.8187
1.249	-11.6145	1.249	-9.26554	1.247	16.8183
1.249	-11.6142	1.249	-9.26544	1.247	16.8182
1.25	-11.6139	1.25	-9.26533	1.248	16.8182
1.251	-11.6136	1.251	-9.26541	1.249	16.8182
1.252	-11.6133	1.252	-9.26569	1.25	16.8183
1.253	-11.6129	1.253	-9.26603	1.251	16.8186
1.253	-11.6127	1.254	-9.26636	1.252	16.8189
1.254	-11.6122	1.254	-9.26669	1.252	16.8193
1.255	-11.6115	1.255	-9.26702	1.253	16.8195
1.256	-11.6108	1.256	-9.26735	1.254	16.8194
1.257	-11.6101	1.257	-9.26768	1.255	16.8194
1.258	-11.6094	1.258	-9.2679	1.256	16.8193
1.258	-11.6088	1.259	-9.26805	1.257	16.8192
1.259	-11.6082	1.259	-9.2682	1.257	16.8189
1.26	-11.6078	1.26	-9.26835	1.258	16.8185
1.261	-11.6079	1.261	-9.26849	1.259	16.8182
1.262	-11.6082	1.262	-9.26863	1.26	16.818
1.263	-11.6086	1.263	-9.26877	1.261	16.8178
1.263	-11.609	1.264	-9.26891	1.262	16.8176
1.264	-11.6094	1.264	-9.26905	1.262	16.8174
1.265	-11.6099	1.265	-9.26919	1.263	16.8173
1.266	-11.6106	1.266	-9.26933	1.264	16.8172
1.267	-11.6112	1.267	-9.2694	1.265	16.8171
1.268	-11.6118	1.268	-9.26941	1.266	16.817
1.268	-11.6122	1.269	-9.2694	1.266	16.8172
1.269	-11.6126	1.269	-9.2694	1.267	16.8174
1.27	-11.6131	1.27	-9.26944	1.268	16.8176
1.271	-11.6135	1.271	-9.26952	1.269	16.8178
1.272	-11.6138	1.272	-9.26961	1.27	16.818
1.273	-11.614	1.273	-9.26971	1.271	16.8181
1.273	-11.6142	1.274	-9.26978	1.271	16.8183
1.274	-11.6143	1.274	-9.2698	1.272	16.8182
1.275	-11.6143	1.275	-9.26982	1.273	16.8178
1.276	-11.6144	1.276	-9.26982	1.274	16.8173
1.277	-11.6144	1.277	-9.26964	1.275	16.8168
1.278	-11.6144	1.278	-9.26929	1.276	16.8163
1.278	-11.6143	1.279	-9.26894	1.276	16.8157
1.279	-11.6141	1.279	-9.26862	1.277	16.8151
1.28	-11.614	1.28	-9.26848	1.278	16.8146
1.281	-11.6139	1.281	-9.26853	1.279	16.8142
1.282	-11.6139	1.282	-9.26858	1.28	16.8141
1.283	-11.6138	1.283	-9.26864	1.281	16.814
1.283	-11.6138	1.284	-9.26875	1.281	16.8139
1.284	-11.6139	1.284	-9.26889	1.282	16.814
1.285	-11.614	1.285	-9.26903	1.283	16.8142
1.286	-11.6141	1.286	-9.26911	1.284	16.8145
1.287	-11.6143	1.287	-9.26902	1.285	16.8147
1.288	-11.6145	1.288	-9.26883	1.286	16.815
1.288	-11.6147	1.289	-9.26863	1.286	16.8153
1.289	-11.615	1.289	-9.26844	1.287	16.8156
1.29	-11.6152	1.29	-9.26827	1.288	16.8159
1.291	-11.6154	1.291	-9.2681	1.289	16.8158
1.292	-11.6157	1.292	-9.26793	1.29	16.8156
1.293	-11.616	1.293	-9.2678	1.291	16.8155
1.293	-11.6163	1.294	-9.26774	1.291	16.8153
1.294	-11.6165	1.294	-9.26771	1.292	16.8151
1.295	-11.6168	1.295	-9.26768	1.293	16.8149
1.296	-11.617	1.296	-9.26765	1.294	16.8146
1.297	-11.6172	1.297	-9.26762	1.295	16.8146
1.298	-11.6171	1.298	-9.26759	1.296	16.8147
1.298	-11.617	1.299	-9.26757	1.296	16.8149
1.299	-11.6169	1.299	-9.26743	1.297	16.8151
1.3	-11.6168	1.3	-9.26715	1.298	16.8151
1.301	-11.6166	1.301	-9.26684	1.299	16.815
1.302	-11.6163	1.302	-9.26653	1.3	16.8149
1.303	-11.6161	1.303	-9.26623	1.301	16.8148
1.303	-11.6161	1.304	-9.26593	1.301	16.8146
1.304	-11.6163	1.304	-9.26563	1.302	16.8144
1.305	-11.6165	1.305	-9.26536	1.303	16.8142
1.306	-11.6168	1.306	-9.26527	1.304	16.8139
1.307	-11.6169	1.307	-9.26531	1.305	16.8138
1.308	-11.6168	1.308	-9.26536	1.306	16.8139
1.308	-11.6167	1.309	-9.26546	1.306	16.814
1.309	-11.6166	1.309	-9.26563	1.307	16.8142
1.31	-11.6163	1.31	-9.26582	1.308	16.8141
1.311	-11.616	1.311	-9.26601	1.309	16.814
1.312	-11.6157	1.312	-9.26604	1.31	16.8138
1.313	-11.6153	1.313	-9.26581	1.31	16.8137
1.313	-11.6151	1.313	-9.26547	1.311	16.8134
1.314	-11.615	1.314	-9.26514	1.312	16.813
1.315	-11.6148	1.315	-9.26485	1.313	16.8125
1.316	-11.6146	1.316	-9.26459	1.314	16.8122
1.317	-11.6141	1.317	-9.26433	1.315	16.8123
1.318	-11.6136	1.318	-9.26408	1.315	16.8124
1.318	-11.6131	1.318	-9.26405	1.316	16.8127
1.319	-11.6127	1.319	-9.26429	1.317	16.8129
1.32	-11.6124	1.32	-9.26459	1.318	16.8132
1.321	-11.6121	1.321	-9.26484	1.319	16.8136
1.322	-11.6118	1.322	-9.26488	1.32	16.814
1.323	-11.6116	1.323	-9.26477	1.32	16.8143
1.323	-11.6115	1.323	-9.26466	1.321	16.8143
1.324	-11.6114	1.324	-9.26456	1.322	16.8142
1.325	-11.6113	1.325	-9.26435	1.323	16.8141
1.326	-11.6111	1.326	-9.26393	1.324	16.8142
1.327	-11.6108	1.327	-9.26346	1.325	16.8144
1.328	-11.6105	1.328	-9.26303	1.325	16.8147
1.328	-11.6103	1.328	-9.26274	1.326	16.8149
1.329	-11.6101	1.329	-9.2626	1.327	16.8152
1.33	-11.61	1.33	-9.26247	1.328	16.8154
1.331	-11.6099	1.331	-9.26233	1.329	16.8156
1.332	-11.6097	1.332	-9.26223	1.33	16.8158
1.332	-11.6096	1.333	-9.26216	1.33	16.8159
1.333	-11.6094	1.333	-9.26209	1.331	16.8157
1.334	-11.6093	1.334	-9.26199	1.332	16.8156
1.335	-11.609	1.335	-9.26182	1.333	16.8154
1.336	-11.6084	1.336	-9.26161	1.334	16.8153
1.337	-11.6078	1.337	-9.2614	1.335	16.8152
1.337	-11.6072	1.338	-9.26117	1.335	16.8151
1.338	-11.6067	1.338	-9.26086	1.336	16.8151
1.339	-11.6064	1.339	-9.26053	1.337	16.8152
1.34	-11.6061	1.34	-9.2602	1.338	16.8153
1.341	-11.6058	1.341	-9.25994	1.339	16.8155
1.342	-11.6057	1.342	-9.25986	1.34	16.8158
1.342	-11.6057	1.343	-9.25981	1.34	16.8162
1.343	-11.6057	1.343	-9.25979	1.341	16.8167
1.344	-11.6057	1.344	-9.25994	1.342	16.8171
1.345	-11.6055	1.345	-9.26033	1.343	16.8176
1.346	-11.605	1.346	-9.26072	1.344	16.818
1.347	-11.6045	1.347	-9.26108	1.345	16.8184
1.347	-11.604	1.348	-9.26131	1.345	16.8189
1.348	-11.6038	1.348	-9.26135	1.346	16.8191
1.349	-11.6037	1.349	-9.2614	1.347	16.8192
1.35	-11.6037	1.35	-9.26144	1.348	16.8193
1.351	-11.6036	1.351	-9.2615	1.349	16.8194
1.352	-11.6037	1.352	-9.26158	1.349	16.8194
1.352	-11.6039	1.353	-9.26165	1.35	16.8194
1.353	-11.6041	1.353	-9.26183	1.351	16.8194
1.354	-11.6043	1.354	-9.26229	1.352	16.8194
1.355	-11.6044	1.355	-9.26289	1.353	16.8194
1.356	-11.6043	1.356	-9.26349	1.354	16.8197
1.357	-11.6043	1.357	-9.26403	1.354	16.82
1.357	-11.6043	1.358	-9.26445	1.355	16.8203
1.358	-11.6046	1.358	-9.26485	1.356	16.8207
1.359	-11.605	1.359	-9.26524	1.357	16.8211
1.36	-11.6053	1.36	-9.26548	1.358	16.8216
1.361	-11.6056	1.361	-9.26539	1.359	16.8221
1.362	-11.6063	1.362	-9.26523	1.359	16.8224
1.362	-11.607	1.363	-9.26506	1.36	16.8227
1.363	-11.6076	1.363	-9.26476	1.361	16.823
1.364	-11.6083	1.364	-9.26431	1.362	16.8232
1.365	-11.6088	1.365	-9.26387	1.363	16.8231
1.366	-11.6093	1.366	-9.26343	1.364	16.8229
1.367	-11.6099	1.367	-9.26312	1.364	16.8227
1.367	-11.6102	1.368	-9.26302	1.365	16.8224
1.368	-11.6103	1.368	-9.26294	1.366	16.822
1.369	-11.6103	1.369	-9.26287	1.367	16.8215
1.37	-11.6103	1.37	-9.26282	1.368	16.8209
1.371	-11.6103	1.371	-9.26277	1.369	16.8206
1.372	-11.6102	1.372	-9.26273	1.369	16.8204
1.372	-11.61	1.373	-9.26267	1.37	16.8203
1.373	-11.6099	1.373	-9.26259	1.371	16.8201
1.374	-11.61	1.374	-9.26248	1.372	16.8201
1.375	-11.6103	1.375	-9.26236	1.373	16.8203
1.376	-11.6106	1.376	-9.26239	1.374	16.8205
1.377	-11.611	1.377	-9.26262	1.374	16.8207
1.377	-11.6117	1.378	-9.26284	1.375	16.821
1.378	-11.6125	1.378	-9.26305	1.376	16.8213
1.379	-11.6133	1.379	-9.26328	1.377	16.8216
1.38	-11.6141	1.38	-9.2636	1.378	16.8219
1.381	-11.6148	1.381	-9.26395	1.379	16.8221
1.382	-11.6154	1.382	-9.26431	1.379	16.8222
1.382	-11.616	1.383	-9.26469	1.38	16.8223
1.383	-11.6166	1.383	-9.26512	1.381	16.8222
1.384	-11.6169	1.384	-9.26555	1.382	16.8217
1.385	-11.6173	1.385	-9.26597	1.383	16.8211
1.386	-11.6177	1.386	-9.26626	1.384	16.8206
1.387	-11.618	1.387	-9.26626	1.384	16.82
1.387	-11.618	1.388	-9.26625	1.385	16.8195
1.388	-11.6179	1.388	-9.26627	1.386	16.819
1.389	-11.6178	1.389	-9.26641	1.387	16.8184
1.39	-11.6174	1.39	-9.26669	1.388	16.818
1.391	-11.6169	1.391	-9.26696	1.389	16.8176
1.392	-11.6165	1.392	-9.26723	1.389	16.8173
1.392	-11.6159	1.393	-9.26749	1.39	16.8169
1.393	-11.6154	1.393	-9.26773	1.391	16.8166
1.394	-11.6148	1.394	-9.26797	1.392	16.8163
1.395	-11.6142	1.395	-9.26817	1.393	16.816
1.396	-11.6136	1.396	-9.26814	1.393	16.8158
1.397	-11.6132	1.397	-9.26786	1.394	16.8159
1.397	-11.6129	1.398	-9.26758	1.395	16.8162
1.398	-11.6125	1.398	-9.26733	1.396	16.8165
1.399	-11.6121	1.399	-9.26723	1.397	16.8167
1.4	-11.6118	1.4	-9.26715	1.398	16.8169
1.401	-11.6119	1.401	-9.26708	1.398	16.8171
1.402	-11.6121	1.402	-9.26701	1.399	16.8172
1.402	-11.6123	1.402	-9.26698	1.4	16.8172
1.403	-11.6122	1.403	-9.26698	1.401	16.8169
1.404	-11.612	1.404	-9.26699	1.402	16.8164
1.405	-11.6118	1.405	-9.2671	1.403	16.8158
1.406	-11.6116	1.406	-9.26739	1.403	16.8154
1.407	-11.6114	1.407	-9.26768	1.404	16.8152
1.407	-11.611	1.407	-9.26797	1.405	16.8152
1.408	-11.6106	1.408	-9.26826	1.406	16.8151
1.409	-11.6103	1.409	-9.2686	1.407	16.815
1.41	-11.6105	1.41	-9.26894	1.408	16.8149
1.411	-11.6106	1.411	-9.26928	1.408	16.8147
1.412	-11.6107	1.412	-9.2696	1.409	16.8145
1.412	-11.6108	1.412	-9.26992	1.41	16.8142
1.413	-11.6108	1.413	-9.27023	1.411	16.8137
1.414	-11.6109	1.414	-9.27054	1.412	16.8131
1.415	-11.6109	1.415	-9.27084	1.413	16.8126
1.416	-11.6107	1.416	-9.27111	1.413	16.812
1.416	-11.6103	1.417	-9.27137	1.414	16.8113
1.417	-11.6099	1.417	-9.27155	1.415	16.8105
1.418	-11.6095	1.418	-9.27147	1.416	16.8098
1.419	-11.609	1.419	-9.27139	1.417	16.809
1.42	-11.6087	1.42	-9.27132	1.418	16.8081
1.421	-11.6083	1.421	-9.27121	1.418	16.8073
1.421	-11.608	1.422	-9.271	1.419	16.8064
1.422	-11.6077	1.422	-9.27072	1.42	16.8056
1.423	-11.6075	1.423	-9.27043	1.421	16.8051
1.424	-11.6074	1.424	-9.27012	1.422	16.8046
1.425	-11.6072	1.425	-9.26975	1.423	16.8041
1.426	-11.607	1.426	-9.26939	1.423	16.8041
1.426	-11.6073	1.427	-9.26903	1.424	16.8043
1.427	-11.6077	1.427	-9.26866	1.425	16.8044
1.428	-11.608	1.428	-9.26825	1.426	16.8046
1.429	-11.6087	1.429	-9.26784	1.427	16.8048
1.43	-11.6095	1.43	-9.26741	1.428	16.8052
1.431	-11.6102	1.431	-9.26687	1.428	16.8057
1.431	-11.611	1.432	-9.26625	1.429	16.8061
1.432	-11.6118	1.432	-9.26565	1.43	16.8063
1.433	-11.6125	1.433	-9.265	1.431	16.8066
1.434	-11.6132	1.434	-9.2644	1.432	16.8068
1.435	-11.6139	1.435	-9.26435	1.433	16.807
1.436	-11.6148	1.436	-9.2643	1.433	16.8071
1.436	-11.6156	1.437	-9.26426	1.434	16.8069
1.437	-11.6164	1.437	-9.26443	1.435	16.8068
1.438	-11.6172	1.438	-9.26491	1.436	16.8064
1.439	-11.6178	1.439	-9.26538	1.437	16.8057
1.44	-11.6182	1.44	-9.26585	1.437	16.805
1.441	-11.6186	1.441	-9.26631	1.438	16.8042
1.441	-11.6189	1.442	-9.26678	1.439	16.8035
1.442	-11.6187	1.442	-9.26724	1.44	16.8031
1.443	-11.6185	1.443	-9.2677	1.441	16.8026
1.444	-11.6183	1.444	-9.26813	1.442	16.8022
1.445	-11.6181	1.445	-9.26852	1.442	16.8021
1.446	-11.618	1.446	-9.26891	1.443	16.8023
1.446	-11.6179	1.447	-9.26929	1.444	16.8025
1.447	-11.6178	1.447	-9.26965	1.445	16.8027
1.448	-11.6178	1.448	-9.26999	1.446	16.8028
1.449	-11.618	1.449	-9.27032	1.447	16.8028
1.45	-11.6181	1.45	-9.27065	1.447	16.8026
1.451	-11.6182	1.451	-9.27095	1.448	16.8025
1.451	-11.6184	1.452	-9.27123	1.449	16.8025
1.452	-11.6182	1.452	-9.27151	1.45	16.8025
1.453	-11.6177	1.453	-9.27179	1.451	16.8025
1.454	-11.6171	1.454	-9.27214	1.452	16.8025
1.455	-11.6166	1.455	-9.27252	1.452	16.8025
1.456	-11.6161	1.456	-9.2729	1.453	16.8024
1.456	-11.6157	1.457	-9.27328	1.454	16.8023
1.457	-11.6152	1.457	-9.27371	1.455	16.8022
1.458	-11.6148	1.458	-9.27413	1.456	16.8022
1.459	-11.6146	1.459	-9.27455	1.457	16.8023
1.46	-11.6145	1.46	-9.27501	1.457	16.8024
1.461	-11.6144	1.461	-9.27575	1.458	16.8025
1.461	-11.6143	1.462	-9.27655	1.459	16.8028
1.462	-11.6142	1.462	-9.27735	1.46	16.8033
1.463	-11.614	1.463	-9.27826	1.461	16.8038
1.464	-11.6139	1.464	-9.27926	1.462	16.8043
1.465	-11.6137	1.465	-9.28027	1.462	16.8046
1.466	-11.6135	1.466	-9.28126	1.463	16.8047
1.466	-11.6133	1.467	-9.28215	1.464	16.8049
1.467	-11.613	1.467	-9.28261	1.465	16.8051
1.468	-11.6123	1.468	-9.28307	1.466	16.8051
1.469	-11.6115	1.469	-9.28354	1.467	16.8049
1.47	-11.6107	1.47	-9.28404	1.467	16.8047
1.471	-11.6099	1.471	-9.28455	1.468	16.8045
1.471	-11.6091	1.472	-9.28505	1.469	16.8041
1.472	-11.6087	1.472	-9.28555	1.47	16.8036
1.473	-11.6084	1.473	-9.28599	1.471	16.8031
1.474	-11.6081	1.474	-9.2864	1.472	16.8026
1.475	-11.6078	1.475	-9.2868	1.472	16.8014
1.476	-11.6075	1.476	-9.28706	1.473	16.8001
1.476	-11.6072	1.477	-9.28684	1.474	16.7989
1.477	-11.607	1.477	-9.28663	1.475	16.7978
1.478	-11.6066	1.478	-9.28641	1.476	16.7969
1.479	-11.6062	1.479	-9.28617	1.477	16.796
1.48	-11.6059	1.48	-9.28583	1.477	16.7952
1.481	-11.6057	1.481	-9.28543	1.478	16.7949
1.481	-11.6057	1.482	-9.28504	1.479	16.795
1.482	-11.6058	1.482	-9.28466	1.48	16.7953
1.483	-11.6058	1.483	-9.28427	1.481	16.7955
1.484	-11.6059	1.484	-9.28389	1.481	16.7956
1.485	-11.6062	1.485	-9.28354	1.482	16.7955
1.486	-11.6067	1.486	-9.2832	1.483	16.7955
1.486	-11.6072	1.487	-9.28284	1.484	16.7955
1.487	-11.6076	1.487	-9.28247	1.485	16.7952
1.488	-11.6079	1.488	-9.28209	1.486	16.7946
1.489	-11.6083	1.489	-9.28175	1.486	16.7941
1.49	-11.6086	1.49	-9.28143	1.487	16.7935
1.491	-11.6089	1.491	-9.2811	1.488	16.7932
1.491	-11.6089	1.491	-9.28078	1.489	16.7929
1.492	-11.6088	1.492	-9.28045	1.49	16.7927
1.493	-11.6088	1.493	-9.28055	1.491	16.7924
1.494	-11.609	1.494	-9.28068	1.491	16.7921
1.495	-11.6096	1.495	-9.28082	1.492	16.7918
1.495	-11.6103	1.496	-9.28089	1.493	16.7915
1.496	-11.6109	1.496	-9.28093	1.494	16.7912
1.497	-11.6115	1.497	-9.28096	1.495	16.791
1.498	-11.612	1.498	-9.28099	1.496	16.7908
1.499	-11.6125	1.499	-9.28099	1.496	16.7906
1.5	-11.613	1.5	-9.28092	1.497	16.7905
1.5	-11.6132	1.501	-9.28083	1.498	16.7909
1.501	-11.6134	1.501	-9.28075	1.499	16.7914
1.502	-11.6135	1.502	-9.28039	1.5	16.792
1.503	-11.6136	1.503	-9.27993	1.501	16.7923
1.504	-11.6138	1.504	-9.27948	1.501	16.7924
1.505	-11.6141	1.505	-9.27902	1.502	16.7925
1.505	-11.6144	1.506	-9.27857	1.503	16.7926
1.506	-11.6147	1.506	-9.27811	1.504	16.7926
1.507	-11.6151	1.507	-9.27765	1.505	16.7925
1.508	-11.6155	1.508	-9.27724	1.506	16.7923
1.509	-11.6159	1.509	-9.27731	1.506	16.7921
1.51	-11.6164	1.51	-9.2774	1.507	16.7921
1.51	-11.6167	1.511	-9.27748	1.508	16.7923
1.511	-11.6169	1.511	-9.27756	1.509	16.7924
1.512	-11.6172	1.512	-9.27722	1.51	16.7926
1.513	-11.6174	1.513	-9.27683	1.511	16.7926
1.514	-11.6173	1.514	-9.27643	1.511	16.7926
1.515	-11.6171	1.515	-9.27609	1.512	16.7924
1.515	-11.6169	1.516	-9.27578	1.513	16.7924
1.516	-11.6166	1.516	-9.27548	1.514	16.7928
1.517	-11.616	1.517	-9.27519	1.515	16.7934
1.518	-11.6154	1.518	-9.27495	1.516	16.7941
1.519	-11.6147	1.519	-9.27519	1.516	16.7948
1.52	-11.6141	1.52	-9.27543	1.517	16.7954
1.52	-11.6136	1.521	-9.27567	1.518	16.796
1.521	-11.6131	1.521	-9.27604	1.519	16.7965
1.522	-11.6126	1.522	-9.27645	1.52	16.7967
1.523	-11.6122	1.523	-9.27687	1.521	16.7963
1.524	-11.6121	1.524	-9.27727	1.521	16.7957
1.525	-11.6121	1.525	-9.2775	1.522	16.7951
1.525	-11.612	1.526	-9.27746	1.523	16.7946
1.526	-11.6118	1.526	-9.27743	1.524	16.794
1.527	-11.6113	1.527	-9.27739	1.525	16.7936
1.528	-11.6108	1.528	-9.27735	1.525	16.7933
1.529	-11.6104	1.529	-9.27731	1.526	16.7931
1.53	-11.6098	1.53	-9.27726	1.527	16.7932
1.53	-11.6092	1.531	-9.27722	1.528	16.7934
1.531	-11.6085	1.531	-9.27721	1.529	16.7935
1.532	-11.6079	1.532	-9.27721	1.53	16.7937
1.533	-11.6076	1.533	-9.27721	1.53	16.7937
1.534	-11.6073	1.534	-9.27718	1.531	16.7937
1.535	-11.6071	1.535	-9.27673	1.532	16.7937
1.535	-11.6069	1.536	-9.27627	1.533	16.7937
1.536	-11.607	1.536	-9.27581	1.534	16.7937
1.537	-11.6072	1.537	-9.27524	1.535	16.7938
1.538	-11.6073	1.538	-9.2744	1.535	16.7938
1.539	-11.6075	1.539	-9.27361	1.536	16.7939
1.54	-11.6077	1.54	-9.27278	1.537	16.7943
1.54	-11.608	1.541	-9.27192	1.538	16.7949
1.541	-11.6082	1.541	-9.27113	1.539	16.7954
1.542	-11.6084	1.542	-9.27035	1.54	16.7956
1.543	-11.6084	1.543	-9.26956	1.54	16.7954
1.544	-11.6085	1.544	-9.26935	1.541	16.7953
1.545	-11.6085	1.545	-9.26963	1.542	16.7952
1.545	-11.6085	1.546	-9.26999	1.543	16.795
1.546	-11.6083	1.546	-9.27035	1.544	16.7946
1.547	-11.6082	1.547	-9.27071	1.545	16.7942
1.548	-11.608	1.548	-9.27107	1.545	16.7938
1.549	-11.6082	1.549	-9.27143	1.546	16.7936
1.55	-11.6085	1.55	-9.2718	1.547	16.7935
1.55	-11.6087	1.551	-9.27206	1.548	16.7934
1.551	-11.609	1.551	-9.27227	1.549	16.7932
1.552	-11.6094	1.552	-9.27247	1.55	16.7928
1.553	-11.6099	1.553	-9.27267	1.55	16.7921
1.554	-11.6103	1.554	-9.27324	1.551	16.7915
1.555	-11.6107	1.555	-9.27391	1.552	16.7909
1.555	-11.6111	1.556	-9.27459	1.553	16.7905
1.556	-11.6114	1.556	-9.27525	1.554	16.7901
1.557	-11.6117	1.557	-9.2758	1.555	16.7898
1.558	-11.6121	1.558	-9.27632	1.555	16.7894
1.559	-11.6128	1.559	-9.27685	1.556	16.7891
1.56	-11.6135	1.56	-9.27733	1.557	16.7888
1.56	-11.6143	1.561	-9.27738	1.558	16.7884
1.561	-11.6151	1.561	-9.27736	1.559	16.7881
1.562	-11.6161	1.562	-9.27735	1.56	16.7878
1.563	-11.6171	1.563	-9.27726	1.56	16.7876
1.564	-11.6181	1.564	-9.2771	1.561	16.7874
1.565	-11.619	1.565	-9.27692	1.562	16.7873
1.565	-11.6196	1.566	-9.27675	1.563	16.7872
1.566	-11.6201	1.566	-9.27673	1.564	16.7872
1.567	-11.6207	1.567	-9.27698	1.564	16.7871
1.568	-11.621	1.568	-9.27725	1.565	16.7871
1.569	-11.6211	1.569	-9.27753	1.566	16.7869
1.57	-11.6212	1.57	-9.27764	1.567	16.7867
1.57	-11.6212	1.571	-9.27766	1.568	16.7864
1.571	-11.6214	1.571	-9.27767	1.569	16.786
1.572	-11.6216	1.572	-9.27768	1.569	16.7854
1.573	-11.6218	1.573	-9.27766	1.57	16.7847
1.574	-11.622	1.574	-9.27763	1.571	16.7841
1.574	-11.6223	1.575	-9.27759	1.572	16.7835
1.575	-11.6228	1.576	-9.27755	1.573	16.783
1.576	-11.6232	1.576	-9.27747	1.574	16.7826
1.577	-11.6236	1.577	-9.27738	1.574	16.7822
1.578	-11.6238	1.578	-9.27729	1.575	16.7823
1.579	-11.6239	1.579	-9.27728	1.576	16.7825
1.579	-11.624	1.58	-9.27761	1.577	16.7828
1.58	-11.6241	1.58	-9.27796	1.578	16.783
1.581	-11.6243	1.581	-9.27831	1.579	16.783
1.582	-11.6245	1.582	-9.27866	1.579	16.7828
1.583	-11.6248	1.583	-9.27902	1.58	16.7825
1.584	-11.6251	1.584	-9.27937	1.581	16.7821
1.584	-11.6255	1.585	-9.27972	1.582	16.7817
1.585	-11.626	1.585	-9.27943	1.583	16.7812
1.586	-11.6264	1.586	-9.27867	1.584	16.7808
1.587	-11.6267	1.587	-9.27787	1.584	16.7804
1.588	-11.6268	1.588	-9.27708	1.585	16.7801
1.589	-11.6269	1.589	-9.27661	1.586	16.78
1.589	-11.6269	1.59	-9.27636	1.587	16.7798
1.59	-11.6268	1.59	-9.27612	1.588	16.7796
1.591	-11.6265	1.591	-9.27589	1.589	16.7792
1.592	-11.6261	1.592	-9.27578	1.589	16.7789
1.593	-11.6258	1.593	-9.2757	1.59	16.7785
1.594	-11.6256	1.594	-9.27563	1.591	16.7784
1.594	-11.6254	1.595	-9.27555	1.592	16.7785
1.595	-11.6252	1.595	-9.27512	1.593	16.7787
1.596	-11.6251	1.596	-9.27454	1.594	16.7788
1.597	-11.625	1.597	-9.27396	1.594	16.7788
1.598	-11.6249	1.598	-9.27338	1.595	16.7788
1.599	-11.6248	1.599	-9.27291	1.596	16.7787
1.599	-11.6248	1.6	-9.27248	1.597	16.7787
1.6	-11.6248	1.6	-9.27205	1.598	16.7787
1.601	-11.6248	1.601	-9.27169	1.599	16.7786
1.602	-11.6249	1.602	-9.27156	1.599	16.7786
1.603	-11.6248	1.603	-9.2715	1.6	16.7787
1.604	-11.6246	1.604	-9.27144	1.601	16.7789
1.604	-11.6244	1.605	-9.27144	1.602	16.7791
1.605	-11.6241	1.605	-9.27152	1.603	16.7794
1.606	-11.6237	1.606	-9.27162	1.604	16.7795
1.607	-11.6231	1.607	-9.27171	1.604	16.7796
1.608	-11.6225	1.608	-9.27175	1.605	16.7797
1.609	-11.6219	1.609	-9.27172	1.606	16.7797
1.609	-11.6216	1.61	-9.27167	1.607	16.7797
1.61	-11.6215	1.61	-9.27162	1.608	16.7798
1.611	-11.6214	1.611	-9.27171	1.608	16.7798
1.612	-11.6214	1.612	-9.27191	1.609	16.7798
1.613	-11.6214	1.613	-9.27212	1.61	16.78
1.614	-11.6216	1.614	-9.27234	1.611	16.7805
1.614	-11.6217	1.615	-9.27275	1.612	16.7809
1.615	-11.6218	1.615	-9.27327	1.613	16.7814
1.616	-11.6218	1.616	-9.27381	1.613	16.7817
1.617	-11.6217	1.617	-9.27435	1.614	16.7818
1.618	-11.6216	1.618	-9.27493	1.615	16.782
1.619	-11.6215	1.619	-9.27553	1.616	16.782
1.619	-11.6215	1.62	-9.27612	1.617	16.7816
1.62	-11.6216	1.62	-9.27671	1.618	16.7811
1.621	-11.6216	1.621	-9.27748	1.618	16.7806
1.622	-11.6217	1.622	-9.27836	1.619	16.78
1.623	-11.6216	1.623	-9.27927	1.62	16.7794
1.624	-11.6215	1.624	-9.28018	1.621	16.7787
1.624	-11.6214	1.625	-9.28109	1.622	16.7781
1.625	-11.6214	1.625	-9.282	1.623	16.7774
1.626	-11.6217	1.626	-9.2829	1.623	16.7769
1.627	-11.622	1.627	-9.28375	1.624	16.7764
1.628	-11.6224	1.628	-9.28404	1.625	16.7759
1.629	-11.6229	1.629	-9.28418	1.626	16.7754
1.629	-11.6235	1.63	-9.28433	1.627	16.7749
1.63	-11.6243	1.63	-9.28421	1.628	16.7743
1.631	-11.625	1.631	-9.28385	1.628	16.7738
1.632	-11.6256	1.632	-9.28345	1.629	16.7733
1.633	-11.6262	1.633	-9.28305	1.63	16.773
1.634	-11.6268	1.634	-9.28262	1.631	16.7727
1.634	-11.6274	1.635	-9.28218	1.632	16.7723
1.635	-11.6279	1.635	-9.28174	1.633	16.7721
1.636	-11.6283	1.636	-9.2813	1.633	16.7723
1.637	-11.6287	1.637	-9.28127	1.634	16.7725
1.638	-11.6291	1.638	-9.28133	1.635	16.7728
1.639	-11.6294	1.639	-9.2814	1.636	16.7732
1.639	-11.6296	1.64	-9.28146	1.637	16.7736
1.64	-11.6298	1.64	-9.28183	1.638	16.774
1.641	-11.6299	1.641	-9.28228	1.638	16.7745
1.642	-11.63	1.642	-9.28275	1.639	16.7747
1.643	-11.6301	1.643	-9.28312	1.64	16.7747
1.644	-11.6302	1.644	-9.28325	1.641	16.7747
1.644	-11.6301	1.645	-9.28334	1.642	16.7747
1.645	-11.6298	1.645	-9.28342	1.643	16.7744
1.646	-11.6293	1.646	-9.2835	1.643	16.7742
1.647	-11.6289	1.647	-9.2834	1.644	16.7739
1.648	-11.6286	1.648	-9.28316	1.645	16.7737
1.649	-11.6285	1.649	-9.28291	1.646	16.7734
1.649	-11.6284	1.65	-9.28272	1.647	16.773
1.65	-11.6283	1.65	-9.2826	1.648	16.7727
1.651	-11.6285	1.651	-9.28251	1.648	16.7724
1.652	-11.6291	1.652	-9.28241	1.649	16.7721
1.653	-11.6299	1.653	-9.28235	1.65	16.7718
1.653	-11.6306	1.654	-9.28239	1.651	16.7714
1.654	-11.6313	1.655	-9.28246	1.652	16.7711
1.655	-11.6319	1.655	-9.28254	1.652	16.7708
1.656	-11.6325	1.656	-9.28245	1.653	16.7705
1.657	-11.6331	1.657	-9.28223	1.654	16.7702
1.658	-11.6335	1.658	-9.28198	1.655	16.7699
1.658	-11.6337	1.659	-9.28173	1.656	16.7699
[truncated: 36,805 more rows]

## Sheet: Fig1k
n=3. Biological replicates for each ratio were transformed from the same plasmid stock, subsequently expressed and purified separately. Values normalized as described in Methods.
T:P ratio	normalized average AUC nanocage	standard dev	normalized AUC residual components	standard dev
0:1	0.010277	0.0178158	0.5859	0.0402747
0.25:1	0.354416	0.0470252	0.312133	0.0530857
0.5:1	0.639094	0.121061	0.12083	0.0200223
0.75:1	0.800006	0.135244	0.043164	0.0412549
1:1	0.948732	0.106008	0.039641	0.0270275
1.25:1	0.942492	0.0716859	0.080749	0.0455187
1.5:1	0.973103	0.0823026	0.149753	0.0632666
2:1	0.966643	0.0780631	0.285853	0.102206
3:1	0.970754	0.085114	0.575523	0.168162
1:0	0.010277	0.0178158	0.290404	0.0661514
1:0.25	0.239605	0.0213312	0.222428	0.0520947
1:0.5	0.473044	0.0493524	0.151075	0.0449823
1:0.75	0.729827	0.0957192	0.0814834	0.0419982
1:1	0.931994	0.098037	0.0383192	0.0280015
1:1.25	1.07338	0.139187	0.0371447	0.036879
1:1.5	1.15427	0.170006	0.0800153	0.0589846
1:2	1.25279	0.155151	0.272346	0.0930791
1:3	1.35894	0.153164	0.757429	0.0568449

## Sheet: Fig1l
								Lanes from left to Right:
								BioRad Protein Ladder (250, 150, 100, 75, 50, 37, 35, 20, 15, 10 kDa markers)
								1WA3
								153-50T
								2OBX
								I53-50P
								I53-50 in vivo
								T:P = 0.25:1
								T:P = 0.5:1
								T:P = 0.75:1
								T:P = 1:1
								T:P = 1.25:1
								T:P = 1.5:1
								T:P = 2:1
								T:P = 3:1
								T:P = 1:0.25
								T:P = 1:0.5
								T:P = 1:0.75
								T:P = 1:1
								T:P = 1:1.25
								T:P = 1:1.5
								T:P = 1:2
								T:P = 1:3
								BioRad Protein Ladder (250, 150, 100, 75, 50, 37, 35, 20, 15, 10 kDa markers)

## Sheet: Fig1m
n=1 for all recipes. T/P normal is the average signal ratio from all samples confrimed to assemble to the target architectrue.
T:P recipe	50T signal	50P signal	T/P	T/P normalized	T/P normal
	36.1	28.7	1.25784	1.06782	1.17795
0.25	26.6	28	0.95	0.806484
0.5	30.9	30.6	1.0098	0.857253
0.75	26	23.8	1.09244	0.927403
1	26.6	22.7	1.17181	0.994782
1.25	28.5	24.3	1.17284	0.995659
1.5	26.2	22.2	1.18018	1.00189
2	24.3	21.2	1.14623	0.973066
3	27.2	21.9	1.24201	1.05438
4	19.4	16.4	1.18293	1.00422
2	25.7	21.8	1.1789	1.0008
1.33333	27.9	23.5	1.18723	1.00788
1	28.3	23.9	1.1841	1.00522
0.8	27.6	24.8	1.1129	0.944777
0.666667	25.9	23.9	1.08368	0.91997
0.5	25.7	24.9	1.03213	0.876205
0.333333	21.7	22.3	0.973094	0.826089

[truncated: 55 more sheets: Fig1n, Fig1o, Fig2a, Fig2b, Fig2c, Fig2d, Fig2e, Fig2f, Fig3a, Fig3b, Fig3c, Fig3d, Fig3e, Fig3f, Fig3g, Fig3h, Fig4a, Fig4b, Fig4c, Fig4d …]
